# Supplementary material for: Cost-Effective Multi-Channel MolOrbImage for Machine-Learned Excited-State Properties of Practical Photofunctional Materials
Source: J Chem Theory Comput. 2026 Jan 26;22(3):1338–49. doi: 10.1021/acs.jctc.5c01721 (PMC12895422; doi:10.1021/acs.jctc.5c01721)
Supplement: Supplementary file 2 [file ct5c01721_si_002.xyz]

97
Compound 1 in the YAM100 data set, doi: 10.1021/jacs.7b08333
 C             5.5087     6.2216    -1.2983
 C             4.9456     4.9616    -1.1867
 C             3.5640     4.8400    -0.9898
 C             2.7711     6.0124    -0.9098
 C             3.3422     7.2771    -1.0248
 C             4.7133     7.3721    -1.2183
 C             2.7374     3.6821    -0.8464
 C             1.3896     3.9644    -0.6615
 S             1.0647     5.6724    -0.6638
 C             0.6017     2.8060    -0.4959
 C             1.3620     1.6558    -0.5674
 S             3.0436     1.9746    -0.8413
 C             0.6588     0.3686    -0.4781
 C             1.3791    -0.8974    -0.6158
 C             0.9785    -1.9279    -1.4409
 S             2.0838    -3.2574    -1.3483
 C             3.1220    -2.4028    -0.2281
 C             2.6122    -1.1692     0.0576
 P            -1.1260     2.3231    -0.3219
 C            -0.6854     0.5386    -0.3082
 C            -1.7381    -0.4198    -0.0221
 C            -1.6541    -1.4886     0.8517
 S            -3.1761    -2.2981     0.9877
 C            -3.9336    -1.2041    -0.1510
 C            -3.0482    -0.2633    -0.5837
 C            -0.4902    -1.9541     1.6563
 C            -0.2002    -1.9931    -2.3497
 C            -1.6333     2.6628     1.3808
 C            -2.9569     3.0510     1.5931
 C            -3.4105     3.2627     2.8923
 C            -2.5496     3.0823     3.9707
 C            -1.2282     2.6920     3.7566
 C            -0.7682     2.4814     2.4629
 O            -2.1229     2.7873    -1.3374
 H             0.2624     2.1817     2.2893
 H            -0.5573     2.5556     4.5995
 H            -2.9065     3.2485     4.9829
 H            -4.4366     3.5753     3.0622
 H            -3.6133     3.1823     0.7376
 H             0.1590    -1.1069     1.8929
 H             0.1153    -2.6839     1.1059
 H            -0.8118    -2.4136     2.5948
 H            -3.3098     0.5354    -1.2695
 H            -0.5159    -0.9844    -2.6276
 H            -1.0546    -2.4747    -1.8591
 H             0.0305    -2.5517    -3.2608
 H             3.0850    -0.4950     0.7624
 H             5.5642     4.0711    -1.2508
 H             6.5790     6.3194    -1.4507
 H             5.1726     8.3515    -1.3090
 H             2.7272     8.1695    -0.9642
 C             4.3497    -3.0741     1.7398
 C             3.2127    -3.2890     2.5250
 C             5.5908    -2.9031     2.3613
 C             3.3188    -3.3255     3.9092
 H             2.2507    -3.4247     2.0419
 C             5.6874    -2.9577     3.7464
 H             6.4723    -2.7269     1.7535
 C             4.5551    -3.1644     4.5298
 H             2.4271    -3.4939     4.5060
 H             6.6571    -2.8217     4.2161
 H             4.6350    -3.1988     5.6117
 C             5.2341    -3.5463    -0.5154
 C             5.9132    -4.7190    -0.1674
 C             5.5273    -2.9151    -1.7283
 C             6.8784    -5.2395    -1.0196
 H             5.6781    -5.2155     0.7683
 C             6.4823    -3.4556    -2.5805
 H             5.0024    -2.0023    -1.9921
 C             7.1671    -4.6160    -2.2313
 H             7.3981    -6.1509    -0.7389
 H             6.6992    -2.9563    -3.5202
 H             7.9168    -5.0320    -2.8968
 N             4.2393    -3.0116     0.3320
 C            -5.8214    -2.4963    -0.9265
 C            -7.0865    -2.9474    -0.5332
 C            -5.0567    -3.2753    -1.8011
 C            -7.5759    -4.1520    -1.0213
 H            -7.6765    -2.3509     0.1546
 C            -5.5500    -4.4866    -2.2691
 H            -4.0788    -2.9180    -2.1090
 C            -6.8128    -4.9312    -1.8878
 H            -8.5588    -4.4910    -0.7074
 H            -4.9448    -5.0807    -2.9476
 H            -7.1982    -5.8750    -2.2602
 C            -6.1102    -0.1627    -0.1655
 C            -7.2016     0.1275    -0.9909
 C            -5.8183     0.6852     0.9085
 C            -7.9948     1.2383    -0.7318
 H            -7.4188    -0.5175    -1.8359
 C            -6.6122     1.7992     1.1484
 H            -4.9633     0.4748     1.5427
 C            -7.7072     2.0829     0.3367
 H            -8.8362     1.4522    -1.3844
 H            -6.3757     2.4445     1.9894
 H            -8.3252     2.9537     0.5309
 N            -5.2948    -1.2867    -0.4273

97
Compound 2 in the YAM100 data set, doi: 10.1021/jacs.7b08333
 C             2.0395    -4.5327     0.2346
 C             1.1234    -3.5015     0.4434
 C             0.8899    -3.0256     1.7368
 C             1.5702    -3.5803     2.8142
 C             2.4847    -4.6124     2.6033
 C             2.7192    -5.0875     1.3161
 P             0.3254    -2.7618    -1.0124
 O             0.8472    -3.3707    -2.2768
 C             0.4027    -0.9789    -0.7249
 C            -0.9312    -0.3830    -0.6387
 C            -1.0795     0.9724    -0.5485
 C             0.1810     1.8317    -0.6632
 C             1.3043     1.1523     0.1365
 C             1.5111    -0.2504    -0.4317
 C            -2.2522     1.7587    -0.3933
 C            -2.0103     3.0660    -0.0760
 S            -0.2930     3.4794     0.0313
 S             2.9474     1.9827    -0.0022
 C             3.7375     0.4091    -0.2198
 C             2.8767    -0.6238    -0.4669
 C             0.5232     2.0158    -2.1467
 C            -1.9231    -1.4332    -0.6155
 S            -3.6491    -1.3534    -0.4185
 C            -3.7633    -3.0858    -0.5126
 C            -2.5190    -3.6708    -0.6896
 C            -1.4594    -2.7369    -0.7430
 S            -2.6130    -5.4056    -0.7782
 C            -4.3557    -5.3397    -0.5693
 C            -4.8457    -4.0150    -0.4391
 C             0.9804     1.0072     1.6315
 C            -5.2169    -6.4330    -0.5315
 C            -6.2215    -3.8104    -0.2689
 H             0.1798    -2.2181     1.8940
 H             1.3875    -3.2118     3.8195
 H             3.0125    -5.0477     3.4476
 H             3.4340    -5.8886     1.1524
 H             2.2121    -4.8757    -0.7816
 H             1.7742     0.4332     2.1150
 H             0.0334     0.4746     1.7558
 H             0.9012     1.9835     2.1130
 H             3.2135    -1.6287    -0.6896
 H            -0.3422     2.4395    -2.6615
 H             0.7596     1.0484    -2.5981
 H             1.3766     2.6852    -2.2729
 H            -3.2593     1.3695    -0.4763
 C            -7.0731    -4.9017    -0.2310
 C            -6.5756    -6.2050    -0.3612
 H            -6.6100    -2.8010    -0.1695
 H            -8.1394    -4.7458    -0.1000
 H            -7.2587    -7.0480    -0.3299
 H            -4.8326    -7.4431    -0.6339
 C            -4.2320     3.6130     0.7099
 C            -4.3469     2.6524     1.7176
 C            -5.3789     4.1961     0.1692
 C            -5.6045     2.2704     2.1663
 H            -3.4496     2.2074     2.1346
 C            -6.6325     3.8184     0.6367
 H            -5.2785     4.9433    -0.6115
 C            -6.7520     2.8518     1.6309
 H            -5.6863     1.5212     2.9480
 H            -7.5206     4.2754     0.2107
 H            -7.7327     2.5535     1.9880
 C            -2.6988     5.3999     0.0626
 C            -3.0517     6.3003     1.0711
 C            -2.1169     5.8671    -1.1177
 C            -2.8161     7.6574     0.8981
 H            -3.5075     5.9255     1.9820
 C            -1.8682     7.2262    -1.2729
 H            -1.8662     5.1638    -1.9045
 C            -2.2179     8.1256    -0.2703
 H            -3.0901     8.3521     1.6863
 H            -1.4110     7.5830    -2.1908
 H            -2.0285     9.1867    -0.3987
 C             5.7116    -0.9286     0.2269
 C             5.1646    -1.7810     1.1895
 C             6.8866    -1.2898    -0.4349
 C             5.7874    -2.9895     1.4730
 H             4.2471    -1.5063     1.6988
 C             7.5098    -2.4945    -0.1314
 H             7.3038    -0.6232    -1.1826
 C             6.9624    -3.3515     0.8188
 H             5.3445    -3.6484     2.2128
 H             8.4220    -2.7684    -0.6529
 H             7.4463    -4.2962     1.0461
 C             5.9223     1.4572    -0.2688
 C             6.9047     1.7669     0.6748
 C             5.7596     2.2592    -1.3996
 C             7.7110     2.8811     0.4881
 H             7.0233     1.1307     1.5459
 C             6.5598     3.3851    -1.5668
 H             5.0143     1.9922    -2.1417
 C             7.5374     3.6980    -0.6282
 H             8.4712     3.1207     1.2254
 H             6.4262     4.0090    -2.4451
 H             8.1656     4.5725    -0.7661
 N             5.0969     0.3187    -0.0745
 N            -2.9510     4.0157     0.2434

165
Compound 3 in the YAM100 data set, doi: 10.1002/anie.202302978
 C            -1.8679     1.8380    -3.7143
 C            -1.8047     0.5994    -3.0796
 C            -2.9809     0.0625    -2.5415
 C            -4.1738     0.7769    -2.6139
 C            -4.2382     2.0170    -3.2446
 C            -3.0691     2.5413    -3.8071
 C            -6.6595     2.2010    -2.5840
 C            -7.3409     1.0906    -3.0958
 C            -8.2800     0.4241    -2.3111
 C            -8.5733     0.8488    -1.0179
 C            -7.9381     1.9973    -0.5280
 C            -6.9847     2.6516    -1.3062
 C             0.0391    -1.3094    -0.6540
 C            -0.1030    -1.2290     0.7355
 C            -0.1814    -0.0197     1.4157
 C             0.0127     1.1672     0.6818
 C            -0.1191     1.0842    -0.7083
 C            -0.1725    -0.1261    -1.3889
 C            -1.9716    -1.9576     3.6683
 C            -1.8499    -0.7025     3.0872
 C            -3.0120    -0.0984     2.5755
 C            -4.2353    -0.7589     2.6236
 C            -4.3499    -2.0219     3.2108
 C            -3.2017    -2.6093     3.7392
 C            -8.6010    -0.7932     0.8127
 C            -8.3547    -0.3630     2.1137
 C            -7.4471    -1.0279     2.9356
 H            -0.9530     2.2496    -4.1279
 H            -5.0793     0.3751    -2.1746
 H            -8.7705    -0.4717    -2.6715
 H            -6.4525     3.5150    -0.9210
 H            -0.0826    -2.1452     1.3210
 H            -0.1125     2.0002    -1.2942
 H            -8.8587     0.5338     2.4521
 H            -6.4884    -3.4685     0.8089
 H             0.2849     0.3859    -3.4529
 H            -0.5661    -1.1471    -3.2342
 H            -5.3400     3.8313    -3.0042
 H            -5.7884     2.8957    -4.4134
 H           -10.1177     0.6748     0.4679
 H           -10.0897    -0.6316    -0.7293
 H            -0.5516     0.9945     3.2717
 H             0.2432    -0.5720     3.4745
 H            -5.4978    -3.8026     2.9684
 H            -5.9881    -2.8143     4.3302
 H             1.7603    -1.2984    -2.6702
 H             3.4903    -2.9242    -3.1127
 H             1.6319    -5.6641    -0.3810
 H            -0.1324    -4.0240     0.0492
 H             3.8412    -5.7229     0.3663
 H             6.2310    -5.9170     0.7983
 H             7.0512    -4.7113    -3.2387
 H             4.6627    -4.6607    -3.7077
 H             7.4127     4.2505    -1.2058
 C            -6.7532    -2.1448     2.4566
 C            -7.0289    -2.5993     1.1684
 C            -7.9482    -1.9440     0.3507
 C            -0.4962    -0.1182    -2.8707
 C            -5.5250     2.8091    -3.3531
 C            -9.4632     0.0245    -0.1189
 C            -0.5146    -0.0311     2.8951
 C            -5.6678    -2.7679     3.2828
 C             1.6781    -2.2773    -2.2110
 C             2.6695    -3.2071    -2.4621
 C             2.7395    -4.4098    -1.7458
 C             1.6573    -4.7119    -0.9046
 C             0.6542    -3.7799    -0.6599
 C             0.6954    -2.4998    -1.2356
 C             4.0585    -5.0747    -1.6782
 C             4.5376    -5.5509    -0.4493
 C             5.8992    -5.6355    -0.1969
 C             6.8381    -5.2178    -1.1526
 C             6.3578    -4.9891    -2.4505
 C             4.9972    -4.9354    -2.7115
 C             8.1910     4.1052    -0.4643
 C             9.1785     3.1723    -0.7251
 C            10.0934     2.7824     0.2630
 C            10.0990     3.5334     1.4492
 C             9.1074     4.4711     1.7109
 C             8.0643     4.6993     0.7990
 C             4.8967     4.8897     2.7477
 C             6.2562     4.9717     2.4882
 C             6.7331     5.2115     1.1910
 C             5.7869     5.6110     0.2348
 C             4.4270     5.4982     0.4857
 C             3.9565     5.0109     1.7136
 C             0.6459     2.3688     1.2655
 C             0.5782     3.6495     0.6938
 C             1.5625     4.6011     0.9399
 C             2.6515     4.3186     1.7791
 C             2.6074     3.1120     2.4909
 C             1.6350     2.1629     2.2381
 C            10.7214     1.4496     0.1346
 C            10.8551     0.6326     1.2671
 C            10.8859    -0.7492     1.1552
 C            10.7491    -1.3758    -0.0927
 C            10.8682    -0.5563    -1.2251
 C            10.8718     0.8259    -1.1132
 H             9.1338     2.6250    -1.6607
 H            10.8448     3.3300     2.2128
 H             9.1032     4.9767     2.6726
 H             4.5668     4.6066     3.7431
 H             6.9543     4.7071     3.2767
 H             6.1141     5.9002    -0.7597
 H             3.7280     5.6565    -0.3305
 H            -0.2143     3.8787    -0.0139
 H             1.5175     5.5546     0.4198
 H             3.4350     2.8438     3.1391
 H             1.7379     1.1837     2.6929
 H            10.7961     1.0741     2.2575
 H            10.8976    -1.3480     2.0612
 H            10.8192    -0.9989    -2.2155
 H            10.8729     1.4248    -2.0192
 H             9.2042    -4.9348    -2.6321
 H             7.4959    -4.2425     1.2447
 H             9.1834    -2.5827     1.7011
 H            10.9118    -3.2532    -2.1709
 C            -7.6969     0.5671     4.6666
 H            -8.7920     0.5151     4.7280
 H            -7.2905     0.7284     5.6660
 H            -7.4188     1.4127     4.0228
 H            -5.1213    -0.3022     2.1983
 H            -1.0910    -2.4623     4.0581
 O            -2.8390     1.1372     2.0400
 O            -3.2775    -3.8700     4.2908
 C            -3.9201     1.7270     1.3598
 H            -4.2522     1.1197     0.5092
 H            -4.7746     1.9001     2.0284
 H            -3.5534     2.6832     0.9840
 C            -3.3686    -3.8569     5.7020
 H            -3.4363    -4.8975     6.0270
 H            -2.4832    -3.3939     6.1574
 H            -4.2590    -3.3126     6.0438
 C            -7.6426    -3.5093    -1.4033
 H            -6.5517    -3.4018    -1.4662
 H            -7.8769    -4.3818    -0.7798
 H            -8.0415    -3.6700    -2.4064
 C            -7.6656     3.5310     1.2584
 H            -6.5808     3.3896     1.3564
 H            -7.8515     4.4221     0.6449
 H            -8.0949     3.6856     2.2499
 C            -7.5105    -0.5077    -4.8325
 C             9.1973    -4.4290    -1.6704
 C             8.1581    -4.6781    -0.7595
 C             8.2717    -4.0815     0.5039
 C             9.2399    -3.1289     0.7655
 C            10.1478    -2.7208    -0.2217
 C            10.1695    -3.4714    -1.4079
 O            -8.2568    -2.3422    -0.9175
 O            -7.1396    -0.6372     4.2051
 O            -8.2953     2.3923     0.7291
 O            -6.9854     0.7037    -4.3524
 O            -2.8623    -1.1623    -1.9618
 O            -3.2010     3.7564    -4.4159
 H            -8.6025    -0.4672    -4.9408
 H            -7.0602    -0.6680    -5.8130
 H            -7.2511    -1.3479    -4.1738
 C            -2.0480     4.3303    -4.9763
 H            -2.3584     5.2829    -5.4084
 H            -1.2748     4.5152    -4.2180
 H            -1.6222     3.6990    -5.7676
 C            -3.9554    -1.6557    -1.2277
 H            -4.2330    -0.9879    -0.4036
 H            -4.8365    -1.8155    -1.8645
 H            -3.6326    -2.6093    -0.8073

72
Compound 4 in the YAM100 data set, doi: 10.1002/anie.201903332
 B            -5.8655    -0.0366    -0.1690
 N            -4.2726    -0.0200    -0.0789
 C            -3.6116     1.1358    -0.3457
 C            -3.6150    -1.1772     0.1903
 C            -2.2191     1.1461    -0.3323
 C            -2.2226    -1.1850     0.2041
 C            -1.5065    -0.0209    -0.0649
 H            -1.6920     2.0805    -0.4715
 H            -1.6968    -2.1040     0.4254
 O            -6.3681     1.2491     0.2485
 O            -6.3741    -1.0149     0.7603
 C            -5.7708     2.3372    -0.2215
 C            -6.5086     3.5239    -0.3166
 C            -4.4067     2.3327    -0.5873
 C            -5.9200     4.6733    -0.8101
 H            -7.5484     3.4982    -0.0097
 C            -3.8399     3.5100    -1.1033
 C            -4.5823     4.6690    -1.2220
 H            -6.5085     5.5824    -0.8930
 H            -2.8069     3.5072    -1.4364
 H            -4.1310     5.5654    -1.6334
 C            -5.7799    -2.2007     0.8115
 C            -4.4143    -2.3592     0.4878
 C            -6.5235    -3.3086     1.2369
 C            -3.8516    -3.6454     0.5387
 C            -5.9391    -4.5600     1.2955
 H            -7.5644    -3.1488     1.4959
 C            -4.5997    -4.7387     0.9309
 H            -2.8176    -3.7921     0.2432
 H            -6.5320    -5.4131     1.6124
 H            -4.1512    -5.7261     0.9523
 F            -6.1722    -0.3319    -1.4808
 C            -0.0312    -0.0165    -0.0435
 C             0.6724    -0.7865     0.8902
 C             0.6891     0.7598    -0.9592
 C             2.0605    -0.7797     0.9091
 H             0.1273    -1.3701     1.6259
 C             2.0771     0.7644    -0.9444
 H             0.1562     1.3400    -1.7066
 C             2.7671    -0.0049    -0.0091
 H             2.6119    -1.3651     1.6377
 H             2.6416     1.3549    -1.6588
 N             4.1885     0.0010     0.0086
 C             4.8526     0.9409     0.8019
 C             6.2559     0.9754     0.8430
 C             4.1106     1.8574     1.5636
 C             6.8625     1.9363     1.6536
 C             4.7461     2.7985     2.3580
 H             3.0279     1.8281     1.5302
 C             6.1345     2.8455     2.4093
 H             7.9475     1.9728     1.6936
 H             4.1481     3.4955     2.9375
 H             6.6447     3.5772     3.0271
 C             4.8800    -0.9320    -0.7692
 C             4.1648    -1.8538    -1.5500
 C             6.2841    -0.9544    -0.7759
 C             4.8277    -2.7884    -2.3296
 H             3.0815    -1.8337    -1.5433
 C             6.9186    -1.9091    -1.5723
 C             6.2173    -2.8235    -2.3467
 H             4.2502    -3.4897    -2.9246
 H             8.0046    -1.9363    -1.5855
 H             6.7489    -3.5500    -2.9526
 C             7.1277     0.0136     0.0448
 C             8.0058    -0.7925     1.0209
 H             8.6601    -1.4834     0.4813
 H             8.6393    -0.1300     1.6178
 H             7.3828    -1.3758     1.7042
 C             8.0254     0.8259    -0.9079
 H             8.6606     1.5213    -0.3516
 H             8.6790     0.1681    -1.4882
 H             7.4163     1.4050    -1.6073

104
Compound 5 in the YAM100 data set, doi: 10.1021/cm5033699
 C            -0.0981     0.0974    -0.1067
 C             0.3791    -0.7401    -2.4989
 C            -0.0962    -0.9635    -1.2051
 C             0.3412    -1.7189    -3.4910
 H             0.6928    -1.4716    -4.4875
 C            -0.5807    -2.2454    -0.9232
 H            -0.9564    -2.4570     0.0723
 C            -0.5998    -3.2392    -1.8922
 H            -0.9813    -4.2233    -1.6377
 C            -0.1511    -2.9777    -3.1852
 H            -0.1859    -3.7489    -3.9478
 C             0.3583     1.9288    -1.8690
 C            -0.1060     1.5433    -0.6100
 C             0.3049     3.2476    -2.3181
 H             0.6488     3.4753    -3.3220
 C            -0.5942     2.5593     0.2188
 H            -0.9639     2.3013     1.2054
 C            -0.1919     4.2316    -1.4784
 H            -0.2404     5.2620    -1.8151
 C            -0.6280     3.8816    -0.2023
 H            -1.0137     4.6432     0.4684
 S             1.1722     0.7786    -2.9331
 O             2.5839     0.6998    -2.5316
 O             0.8644     1.1024    -4.3259
 C            -1.2793    -0.1179     0.8347
 C             1.0828    -0.1160     0.8528
 C            -0.8407    -0.3651     2.1432
 C             0.6195    -0.3615     2.1547
 C            -2.6249    -0.0682     0.5246
 H            -2.9461     0.1544    -0.4891
 C            -1.7754    -0.5666     3.1572
 H            -1.4573    -0.7689     4.1757
 C            -3.5752    -0.2763     1.5352
 C            -3.1284    -0.5225     2.8441
 H            -3.8616    -0.7111     3.6226
 C             2.4319    -0.0943     0.5615
 H             2.7692     0.0538    -0.4594
 C             1.5330    -0.5589     3.1863
 H             1.1951    -0.7347     4.2036
 C             3.3613    -0.2946     1.5945
 C             2.8919    -0.5150     2.8994
 H             3.6073    -0.6327     3.7076
 C             4.8075    -0.2644     1.2996
 C             5.3113     0.5312     0.2611
 C             5.7157    -1.0334     2.0387
 C             6.6673     0.5561    -0.0288
 H             4.6334     1.1348    -0.3344
 C             7.0760    -0.9962     1.7703
 H             5.3514    -1.6827     2.8290
 C             7.5607    -0.2013     0.7305
 H             7.0422     1.1571    -0.8510
 H             7.7723    -1.5805     2.3633
 N             8.9406    -0.1667     0.4484
 C             9.7200     0.9818     0.3538
 C             9.7522    -1.2747     0.2282
 C             9.3558     2.3148     0.5341
 C            11.0537     0.6078     0.0695
 C             9.4119    -2.6254     0.1851
 C            11.0741    -0.8335    -0.0116
 C            10.3498     3.2758     0.4015
 H             8.3351     2.5916     0.7752
 C            12.0326     1.5941    -0.0585
 C            10.4271    -3.5356    -0.0797
 H             8.3901    -2.9534     0.3426
 C            12.0748    -1.7697    -0.2753
 C            11.6738     2.9247     0.1039
 H            10.0924     4.3224     0.5347
 H            13.0608     1.3210    -0.2780
 C            11.7464    -3.1178    -0.3029
 H            10.1891    -4.5945    -0.1184
 H            13.0945    -1.4448    -0.4610
 H            12.4244     3.7026     0.0049
 H            12.5149    -3.8570    -0.5054
 C            -5.0170    -0.2426     1.2238
 C            -5.5016    -0.7553     0.0137
 C            -5.9399     0.3030     2.1249
 C            -6.8540    -0.7165    -0.2923
 H            -4.8083    -1.2008    -0.6936
 C            -7.2968     0.3257     1.8371
 H            -5.5875     0.7262     3.0607
 C            -7.7625    -0.1800     0.6220
 H            -7.2165    -1.0979    -1.2414
 H            -8.0060     0.7327     2.5507
 N            -9.1376    -0.1493     0.3212
 C            -9.9042    -1.2384    -0.0831
 C            -9.9566     0.9744     0.3806
 C            -9.5309    -2.5710    -0.2464
 C           -11.2359    -0.8095    -0.2863
 C            -9.6293     2.2918     0.6956
 C           -11.2692     0.6034     0.0088
 C           -10.5134    -3.4695    -0.6424
 H            -8.5130    -2.8975    -0.0630
 C           -12.2032    -1.7333    -0.6841
 C           -10.6490     3.2342     0.6560
 H            -8.6142     2.5740     0.9534
 C           -12.2747     1.5705    -0.0227
 C           -11.8350    -3.0591    -0.8650
 H           -10.2491    -4.5139    -0.7786
 H           -13.2299    -1.4174    -0.8447
 C           -11.9597     2.8813     0.3064
 H           -10.4215     4.2680     0.8981
 H           -13.2876     1.2993    -0.3060
 H           -12.5765    -3.7880    -1.1762
 H           -12.7322     3.6436     0.2876

152
Compound 6 in the YAM100 data set, doi: 10.1021/cm5033699
 C            -0.0778     0.1087     0.0043
 C             0.3962    -0.9830    -2.2837
 C            -0.0757    -1.0653    -0.9721
 C             0.3590    -2.0644    -3.1630
 H             0.7077    -1.9263    -4.1814
 C            -0.5562    -2.3100    -0.5510
 H            -0.9295    -2.4126     0.4624
 C            -0.5744    -3.4037    -1.4058
 H            -0.9528    -4.3551    -1.0446
 C            -0.1289    -3.2836    -2.7206
 H            -0.1630    -4.1335    -3.3945
 C             0.3699     1.7387    -1.9480
 C            -0.0909     1.4911    -0.6535
 C             0.3122     3.0009    -2.5374
 H             0.6535     3.1190    -3.5609
 C            -0.5803     2.5899     0.0610
 H            -0.9478     2.4397     1.0704
 C            -0.1855     4.0690    -1.8085
 H            -0.2373     5.0567    -2.2550
 C            -0.6185     3.8586    -0.5011
 H            -1.0052     4.6875     0.0837
 S             1.1831     0.4814    -2.8839
 O             2.5967     0.4503    -2.4832
 O             0.8683     0.6509    -4.3024
 C            -1.2556    -0.0052     0.9675
 C             1.1066     0.0041     0.9774
 C            -0.8122    -0.1060     2.2938
 C             0.6479    -0.0976     2.3000
 C            -2.6022     0.0074     0.6581
 H            -2.9269     0.1168    -0.3729
 C            -1.7436    -0.1971     3.3266
 H            -1.4221    -0.2856     4.3602
 C            -3.5494    -0.0904     1.6884
 C            -3.0976    -0.1907     3.0148
 H            -3.8280    -0.2945     3.8118
 C             2.4546    -0.0040     0.6805
 H             2.7875     0.0310    -0.3518
 C             1.5657    -0.1778     3.3435
 H             1.2320    -0.2411     4.3753
 C             3.3886    -0.0869     1.7255
 C             2.9236    -0.1626     3.0485
 H             3.6417    -0.1885     3.8623
 C             4.8333    -0.0871     1.4233
 C             5.3309     0.5818     0.2961
 C             5.7479    -0.7607     2.2432
 C             6.6853     0.5758    -0.0015
 H             4.6491     1.1093    -0.3639
 C             7.1069    -0.7519     1.9660
 H             5.3899    -1.3133     3.1065
 C             7.5856    -0.0844     0.8371
 H             7.0534     1.0752    -0.8917
 H             7.8069    -1.2591     2.6220
 N             8.9623    -0.0803     0.5458
 C             9.7315     1.0468     0.2680
 C             9.7868    -1.2010     0.4912
 C             9.3743     2.3898     0.2420
 C            11.0661     0.6472     0.0335
 C             9.4795    -2.5470     0.6525
 C            11.1013    -0.7908     0.1752
 C            10.3661     3.3214    -0.0459
 H             8.3578     2.7087     0.4457
 C            12.0347     1.6047    -0.2516
 C            10.5106    -3.4708     0.5178
 H             8.4676    -2.8742     0.8661
 C            12.1101    -1.7406     0.0472
 C            11.6998     2.9591    -0.3017
 H            10.0833     4.3677    -0.0682
 H            13.0581     1.2862    -0.4317
 C            11.8330    -3.0977     0.2220
 H            10.2675    -4.5195     0.6453
 H            13.1177    -1.4140    -0.1961
 C            -4.9920    -0.0929     1.3798
 C            -5.4797    -0.7327     0.2331
 C            -5.9139     0.5444     2.2196
 C            -6.8328    -0.7286    -0.0717
 H            -4.7878    -1.2502    -0.4249
 C            -7.2715     0.5348     1.9349
 H            -5.5601     1.0656     3.1042
 C            -7.7409    -0.0983     0.7819
 H            -7.1961    -1.2088    -0.9744
 H            -7.9788     1.0140     2.6040
 N            -9.1148    -0.1011     0.4835
 C            -9.8757    -1.2226     0.1605
 C            -9.9456     1.0172     0.4604
 C            -9.5118    -2.5623     0.0932
 C           -11.2101    -0.8218    -0.0718
 C            -9.6476     2.3583     0.6703
 C           -11.2544     0.6106     0.1186
 C           -10.4966    -3.4886    -0.2343
 H            -8.4963    -2.8842     0.2974
 C           -12.1715    -1.7736    -0.3970
 C           -10.6830     3.2806     0.5576
 H            -8.6400     2.6846     0.9048
 C           -12.2677     1.5584     0.0136
 C           -11.8296    -3.1241    -0.4896
 H           -10.2088    -4.5324    -0.2879
 H           -13.1949    -1.4541    -0.5744
 C           -12.0002     2.9104     0.2369
 H           -10.4475     4.3256     0.7234
 H           -13.2710     1.2347    -0.2500
 C           -12.9052    -4.1490    -0.8551
 C           -14.0266    -4.1076     0.1938
 H           -14.4922    -3.1193     0.2493
 H           -14.8095    -4.8328    -0.0547
 H           -13.6376    -4.3496     1.1878
 C           -12.3552    -5.5754    -0.9092
 H           -11.5662    -5.6777    -1.6614
 H           -11.9530    -5.8923     0.0586
 H           -13.1590    -6.2687    -1.1762
 C           -13.4854    -3.8067    -2.2355
 H           -14.2631    -4.5271    -2.5130
 H           -13.9336    -2.8089    -2.2493
 H           -12.7047    -3.8324    -3.0023
 C           -13.1341     3.9309     0.1188
 C           -14.2358     3.5867     1.1323
 H           -15.0613     4.3036     1.0584
 H           -14.6450     2.5868     0.9602
 H           -13.8462     3.6163     2.1547
 C           -13.7157     3.8843    -1.3020
 H           -14.1123     2.8941    -1.5445
 H           -14.5336     4.6064    -1.4044
 H           -12.9486     4.1273    -2.0439
 C           -12.6620     5.3596     0.3942
 H           -12.2584     5.4656     1.4066
 H           -11.8945     5.6781    -0.3188
 H           -13.5066     6.0495     0.3008
 C            12.7830     3.9904    -0.6247
 C            12.2403     5.4206    -0.6347
 H            11.4576     5.5519    -1.3890
 H            11.8318     5.7064     0.3401
 H            13.0495     6.1185    -0.8721
 C            13.3718     3.6920    -2.0116
 H            14.1549     4.4175    -2.2594
 H            13.8152     2.6929    -2.0556
 H            12.5967     3.7470    -2.7824
 C            13.8965     3.9084     0.4301
 H            14.3564     2.9161     0.4561
 H            14.6852     4.6372     0.2115
 H            13.5015     4.1193     1.4288
 C            12.9623    -4.1203     0.0797
 C            13.5578    -4.0291    -1.3332
 H            13.9620    -3.0335    -1.5380
 H            14.3726    -4.7522    -1.4525
 H            12.7962    -4.2420    -2.0898
 C            14.0563    -3.8176     1.1145
 H            14.8785    -4.5364     1.0240
 H            14.4723    -2.8148     0.9806
 H            13.6565    -3.8797     2.1316
 C            12.4797    -5.5548     0.3018
 H            12.0656    -5.6926     1.3061
 H            11.7171    -5.8440    -0.4286
 H            13.3213    -6.2462     0.1928

108
Compound 7 in the YAM100 data set, doi: 10.1021/cm5033699
 C             0.0948     0.0904     0.1338
 C            -0.3799    -0.7994     2.5080
 C             0.0902    -0.9946     1.2078
 C            -0.3426    -1.8010     3.4773
 H            -0.6898    -1.5750     4.4804
 C             0.5691    -2.2716     0.8952
 H             0.9417    -2.4607    -0.1060
 C             0.5875    -3.2874     1.8409
 H             0.9651    -4.2666     1.5627
 C             0.1439    -3.0541     3.1412
 H             0.1786    -3.8427     3.8859
 C            -0.3569     1.8832     1.9367
 C             0.1042     1.5241     0.6688
 C            -0.3028     3.1927     2.4129
 H            -0.6444     3.3993     3.4221
 C             0.5906     2.5574    -0.1398
 H             0.9582     2.3189    -1.1320
 C             0.1915     4.1939     1.5927
 H             0.2402     5.2173     1.9504
 C             0.6251     3.8705     0.3085
 H             1.0092     4.6459    -0.3471
 S            -1.1663     0.7112     2.9802
 O            -2.5812     0.6441     2.5888
 O            -0.8475     1.0039     4.3780
 C             1.2770    -0.1071    -0.8107
 C            -1.0865    -0.0993    -0.8308
 C             0.8382    -0.3284    -2.1240
 C            -0.6214    -0.3215    -2.1365
 C             2.6222    -0.0645    -0.4982
 H             2.9417     0.1393     0.5200
 C             1.7750    -0.5116    -3.1396
 H             1.4582    -0.6940    -4.1624
 C             3.5758    -0.2553    -1.5102
 C             3.1275    -0.4765    -2.8237
 H             3.8609    -0.6524    -3.6051
 C            -2.4355    -0.0768    -0.5401
 H            -2.7727     0.0536     0.4832
 C            -1.5359    -0.4964    -3.1715
 H            -1.1981    -0.6546    -4.1918
 C            -3.3671    -0.2531    -1.5767
 C            -2.8947    -0.4518    -2.8848
 H            -3.6095    -0.5516    -3.6959
 C            -4.8120    -0.2212    -1.2842
 C            -5.3175     0.5422    -0.2220
 C            -5.7290    -0.9559    -2.0474
 C            -6.6724     0.5706     0.0648
 H            -4.6393     1.1220     0.3968
 C            -7.0882    -0.9197    -1.7801
 H            -5.3720    -1.5825    -2.8594
 C            -7.5800    -0.1554    -0.7156
 H            -7.0390     1.1631     0.8966
 H            -7.7795    -1.4953    -2.3869
 N            -8.9588    -0.1215    -0.4334
 C            -9.7356    -1.2918    -0.5641
 C            -9.5670     1.0818    -0.0181
 C           -11.0205    -1.2304    -1.1150
 C            -9.2311    -2.5274    -0.1428
 C            -9.2050     2.2987    -0.6068
 C           -10.5413     1.0721     0.9864
 C           -11.7855    -2.3840    -1.2322
 H           -11.4109    -0.2731    -1.4450
 C            -9.9970    -3.6778    -0.2822
 H            -8.2374    -2.5746     0.2910
 C            -9.8013     3.4813    -0.1879
 H            -8.4527     2.3069    -1.3890
 C           -11.1453     2.2580     1.3841
 H           -10.8185     0.1297     1.4476
 C           -11.2791    -3.6149    -0.8225
 H           -12.7813    -2.3203    -1.6612
 H            -9.5918    -4.6294     0.0495
 C           -10.7776     3.4700     0.8050
 H            -9.5085     4.4180    -0.6533
 H           -11.8994     2.2344     2.1655
 H           -11.8772    -4.5152    -0.9225
 H           -11.2459     4.3955     1.1248
 C             5.0159    -0.2291    -1.1970
 C             5.5015    -0.7390     0.0143
 C             5.9482     0.3063    -2.0948
 C             6.8522    -0.7097     0.3221
 H             4.8080    -1.1789     0.7252
 C             7.3033     0.3249    -1.8055
 H             5.6040     0.7295    -3.0341
 C             7.7760    -0.1802    -0.5877
 H             7.2045    -1.1079     1.2679
 H             8.0072     0.7430    -2.5174
 N             9.1488    -0.1558    -0.2852
 C             9.9451     0.9376    -0.6893
 C             9.7387    -1.2238     0.4250
 C            11.2310     0.7243    -1.1974
 C             9.4599     2.2457    -0.5821
 C             9.3860    -2.5469     0.1374
 C            10.6872    -0.9697     1.4215
 C            12.0166     1.8034    -1.5825
 H            11.6060    -0.2905    -1.2831
 C            10.2463     3.3165    -0.9883
 H             8.4654     2.4120    -0.1808
 C             9.9656    -3.5926     0.8449
 H             8.6555    -2.7448    -0.6404
 C            11.2752    -2.0237     2.1096
 H            10.9583     0.0567     1.6468
 C            11.5294     3.1044    -1.4861
 H            13.0133     1.6227    -1.9745
 H             9.8565     4.3264    -0.8994
 C            10.9159    -3.3399     1.8310
 H             9.6816    -4.6146     0.6113
 H            12.0102    -1.8113     2.8804
 H            12.1436     3.9444    -1.7950
 H            11.3720    -4.1601     2.3762

106
Compound 8 in the YAM100 data set, doi: 10.1021/cm5033699
 C             0.0674     0.0327     0.2956
 C            -0.6065    -1.2765     2.3982
 C             0.0516    -1.2256     1.1645
 C            -0.6581    -2.4644     3.1344
 H            -1.1549    -2.4679     4.1003
 C             0.6442    -2.4031     0.6960
 H             1.1550    -2.3847    -0.2607
 C             0.5803    -3.5894     1.4140
 H             1.0436    -4.4859     1.0140
 C            -0.0741    -3.6211     2.6418
 H            -0.1219    -4.5389     3.2197
 C            -0.6090     1.4538     2.3244
 C             0.0506     1.3369     1.0960
 C            -0.6651     2.6801     2.9942
 H            -1.1625     2.7351     3.9582
 C             0.6412     2.4882     0.5647
 H             1.1552     2.4187    -0.3879
 C            -0.0840     3.8098     2.4391
 H            -0.1349     4.7578     2.9656
 C             0.5727     3.7121     1.2161
 H             1.0353     4.5861     0.7685
 S            -1.4513     0.1076     3.0897
 C             1.2426     0.0092    -0.6726
 C            -1.1159     0.0133    -0.6813
 C             0.8007    -0.0045    -2.0028
 C            -0.6593    -0.0040    -2.0088
 C             2.5906     0.0116    -0.3663
 H             2.9140     0.0524     0.6700
 C             1.7313    -0.0173    -3.0403
 H             1.4089    -0.0375    -4.0774
 C             3.5390    -0.0072    -1.4003
 C             3.0855    -0.0211    -2.7305
 H             3.8155    -0.0644    -3.5334
 C            -2.4676     0.0056    -0.3940
 H            -2.8099    -0.0165     0.6357
 C            -1.5740    -0.0203    -3.0581
 H            -1.2365    -0.0228    -4.0908
 C            -3.4001    -0.0080    -1.4435
 C            -2.9326    -0.0182    -2.7675
 H            -3.6518     0.0026    -3.5808
 C            -4.8456    -0.0066    -1.1522
 C            -5.3593     0.6866    -0.0480
 C            -5.7544    -0.6991    -1.9625
 C            -6.7146     0.6835     0.2410
 H            -4.6839     1.2464     0.5923
 C            -7.1142    -0.6931    -1.6939
 H            -5.3874    -1.2663    -2.8130
 C            -7.6137    -0.0037    -0.5828
 H            -7.0895     1.2244     1.1038
 H            -7.8002    -1.2352    -2.3365
 N            -8.9931    -0.0030    -0.2988
 C            -9.7558    -1.1729    -0.4978
 C            -9.6144     1.1670     0.1858
 C           -11.0440    -1.0943    -1.0388
 C            -9.2338    -2.4257    -0.1560
 C            -9.2665     2.4202    -0.3310
 C           -10.5873     1.0882     1.1887
 C           -11.7950    -2.2482    -1.2238
 H           -11.4480    -0.1238    -1.3082
 C            -9.9858    -3.5752    -0.3633
 H            -8.2371    -2.4875     0.2688
 C            -9.8752     3.5698     0.1566
 H            -8.5159     2.4824    -1.1123
 C           -11.2038     2.2423     1.6554
 H           -10.8545     0.1175     1.5938
 C           -11.2712    -3.4955    -0.8931
 H           -12.7934    -2.1709    -1.6444
 H            -9.5667    -4.5402    -0.0934
 C           -10.8500     3.4899     1.1479
 H            -9.5937     4.5351    -0.2540
 H           -11.9571     2.1647     2.4340
 H           -11.8584    -4.3955    -1.0465
 H           -11.3284     4.3900     1.5210
 C             4.9809    -0.0188    -1.0936
 C             5.4776    -0.7148     0.0164
 C             5.9034     0.6647    -1.8961
 C             6.8298    -0.7225     0.3195
 H             4.7912    -1.2709     0.6485
 C             7.2600     0.6488    -1.6130
 H             5.5496     1.2317    -2.7523
 C             7.7430    -0.0428    -0.4956
 H             7.1915    -1.2661     1.1861
 H             7.9568     1.1840    -2.2496
 N             9.1184    -0.0542    -0.1977
 C             9.8963     1.1053    -0.4017
 C             9.7241    -1.2251     0.3056
 C            11.1867     1.0062    -0.9338
 C             9.3878     2.3667    -0.0720
 C             9.3768    -2.4796    -0.2081
 C            10.6815    -1.1443     1.3229
 C            11.9532     2.1493    -1.1225
 H            11.5800     0.0286    -1.1930
 C            10.1554     3.5052    -0.2829
 H             8.3897     2.4439     0.3470
 C             9.9707    -3.6293     0.2974
 H             8.6389    -2.5428    -1.0013
 C            11.2835    -2.2986     1.8076
 H            10.9482    -0.1721     1.7246
 C            11.4429     3.4053    -0.8042
 H            12.9532     2.0565    -1.5359
 H             9.7471     4.4774    -0.0224
 C            10.9300    -3.5477     1.3035
 H             9.6903    -4.5959    -0.1109
 H            12.0251    -2.2200     2.5972
 H            12.0423     4.2967    -0.9603
 H            11.3971    -4.4478     1.6905

53
Compound 9 in the YAM100 data set, doi: 10.1021/acsami.6b09211
 C             1.0592    -0.0003    -0.1587
 C            -1.1663     1.2178    -0.3053
 C             0.2337     1.2537    -0.3977
 C            -1.8925     2.4141    -0.4073
 H            -2.9731     2.3921    -0.3309
 C             0.8653     2.4784    -0.6095
 H             1.9490     2.4930    -0.6782
 C             0.1475     3.6613    -0.7186
 H             0.6645     4.6019    -0.8783
 C            -1.2391     3.6203    -0.6087
 H            -1.8237     4.5323    -0.6849
 C            -1.1664    -1.2181    -0.3043
 C             0.2335    -1.2543    -0.3967
 C            -1.8928    -2.4144    -0.4053
 H            -2.9734    -2.3923    -0.3290
 C             0.8650    -2.4792    -0.6075
 H             1.9487    -2.4939    -0.6762
 C            -1.2395    -3.6208    -0.6058
 H            -1.8243    -4.5329    -0.6812
 C             0.1471    -3.6621    -0.7156
 H             0.6640    -4.6029    -0.8747
 C             2.3463    -0.0006    -0.9696
 C             1.6111     0.0004     1.2686
 C             3.4707    -0.0000    -0.1309
 C             3.0136     0.0006     1.2611
 C             2.4871    -0.0013    -2.3479
 H             1.6100    -0.0018    -2.9886
 C             4.7534    -0.0001    -0.6743
 H             5.6298     0.0004    -0.0322
 C             3.7717    -0.0014    -2.8909
 C             4.8934    -0.0008    -2.0597
 H             5.8866    -0.0008    -2.4993
 C             0.9063     0.0008     2.4605
 H            -0.1802     0.0007     2.4582
 C             3.7240     0.0013     2.4584
 H             4.8105     0.0014     2.4616
 C             1.6190     0.0015     3.6594
 C             3.0148     0.0017     3.6569
 H             3.5530     0.0023     4.6002
 N            -1.8290    -0.0000    -0.1118
 C            -3.2504     0.0001    -0.0056
 C            -4.0418    -0.0003    -1.1542
 C            -3.8440     0.0007     1.2535
 C            -5.4277    -0.0002    -1.0390
 H            -3.5585    -0.0009    -2.1264
 C            -5.2314     0.0008     1.3656
 H            -3.2085     0.0010     2.1335
 C            -6.0232     0.0004     0.2207
 H            -6.0439    -0.0006    -1.9330
 H            -5.6936     0.0013     2.3481
 H            -7.1054     0.0005     0.3091
 H             3.9015    -0.0019    -3.9690
 H             1.0839     0.0019     4.6044

117
Compound 10 in the YAM100 data set, doi: 10.1021/acsami.6b09211
 C            -0.0018    -0.1996    -0.0000
 C            -0.0036     2.0511    -1.2195
 C            -0.0050     0.6497    -1.2604
 C            -0.0121     2.7710    -2.4267
 H            -0.0122     3.8543    -2.4010
 C            -0.0127     0.0096    -2.5003
 H            -0.0133    -1.0770    -2.5142
 C            -0.0200     0.7181    -3.6915
 H            -0.0255     0.1940    -4.6416
 C            -0.0200     2.1103    -3.6439
 H            -0.0262     2.6915    -4.5613
 C             0.0085     2.0509     1.2197
 C             0.0022     0.6496     1.2605
 C             0.0192     2.7707     2.4270
 H             0.0253     3.8540     2.4013
 C             0.0045     0.0094     2.5003
 H            -0.0008    -1.0773     2.5141
 C             0.0217     2.1099     3.6441
 H             0.0297     2.6910     4.5616
 C             0.0138     0.7177     3.6916
 H             0.0151     0.1935     4.6416
 C            -1.1792    -1.1717    -0.0006
 C             1.1753    -1.1722     0.0006
 C            -0.7334    -2.5023     0.0014
 C             0.7290    -2.5026    -0.0016
 C            -2.5261    -0.8679     0.0022
 H            -2.8515     0.1683     0.0298
 C            -1.6607    -3.5419     0.0060
 H            -1.3366    -4.5789    -0.0019
 C            -3.4710    -1.9052     0.0026
 C            -3.0159    -3.2345     0.0046
 H            -3.7449    -4.0390    -0.0244
 C             2.5223    -0.8690    -0.0022
 H             2.8481     0.1671    -0.0297
 C             1.6558    -3.5426    -0.0063
 H             1.3312    -4.5794     0.0015
 C             3.4667    -1.9066    -0.0028
 C             3.0111    -3.2358    -0.0049
 H             3.7398    -4.0405     0.0241
 C             4.9100    -1.6044     0.0045
 C             5.4149    -0.5094     0.7178
 C             5.8251    -2.3962    -0.7011
 C             6.7681    -0.2096     0.7204
 H             4.7338     0.1122     1.2919
 C             7.1828    -2.1172    -0.6895
 H             5.4639    -3.2401    -1.2817
 C             7.6735    -1.0142     0.0188
 H             7.1370     0.6450     1.2782
 H             7.8742    -2.7453    -1.2418
 N             9.0508    -0.7196     0.0250
 C             9.8145    -0.8904    -1.1487
 C             9.6688    -0.2546     1.2047
 C            11.1072    -1.4225    -1.0809
 C             9.2891    -0.5295    -2.3946
 C             9.3231    -0.7978     2.4473
 C            10.6358     0.7554     1.1463
 C            11.8588    -1.5797    -2.2385
 H            11.5139    -1.7070    -0.1159
 C            10.0421    -0.7090    -3.5481
 H             8.2888    -0.1121    -2.4481
 C             9.9281    -0.3292     3.6067
 H             8.5771    -1.5846     2.4937
 C            11.2488     1.2030     2.3098
 H            10.9015     1.1807     0.1839
 C            11.3318    -1.2298    -3.4791
 H            12.8606    -1.9938    -2.1695
 H             9.6200    -0.4248    -4.5077
 C            10.8971     0.6692     3.5470
 H             9.6483    -0.7603     4.5635
 H            11.9978     1.9871     2.2480
 H            11.9195    -1.3616    -4.3821
 H            11.3728     1.0273     4.4546
 C            -4.9141    -1.6024    -0.0046
 C            -5.4186    -0.5071    -0.7178
 C            -5.8295    -2.3939     0.7009
 C            -6.7716    -0.2068    -0.7204
 H            -4.7372     0.1143    -1.2917
 C            -7.1871    -2.1144     0.6893
 H            -5.4687    -3.2380     1.2814
 C            -7.6774    -1.0110    -0.0189
 H            -7.1401     0.6481    -1.2781
 H            -7.8788    -2.7422     1.2415
 N            -9.0546    -0.7159    -0.0251
 C            -9.8184    -0.8864     1.1486
 C            -9.6723    -0.2505    -1.2046
 C           -11.1113    -1.4179     1.0808
 C            -9.2928    -0.5259     2.3946
 C            -9.3269    -0.7937    -2.4474
 C           -10.6389     0.7600    -1.1462
 C           -11.8630    -1.5748     2.2383
 H           -11.5181    -1.7021     0.1157
 C           -10.0459    -0.7052     3.5481
 H            -8.2923    -0.1089     2.4482
 C            -9.9316    -0.3247    -3.6067
 H            -8.5813    -1.5809    -2.4938
 C           -11.2516     1.2080    -2.3096
 H           -10.9044     1.1853    -0.1838
 C           -11.3358    -1.2253     3.4790
 H           -12.8650    -1.9884     2.1693
 H            -9.6237    -0.4212     4.5077
 C           -10.9002     0.6742    -3.5469
 H            -9.6521    -0.7559    -4.5636
 H           -12.0002     1.9925    -2.2478
 H           -11.9237    -1.3569     4.3819
 H           -11.3757     1.0326    -4.4544
 C             0.0105     4.1553     0.0001
 C             1.2212     4.8448    -0.0210
 C            -1.1948     4.8541     0.0212
 C             1.2248     6.2361    -0.0213
 H             2.1476     4.2792    -0.0377
 C            -1.1877     6.2454     0.0216
 H            -2.1256     4.2957     0.0379
 C             0.0212     6.9365     0.0001
 H             2.1680     6.7736    -0.0381
 H            -2.1268     6.7902     0.0383
 H             0.0254     8.0224     0.0002
 N             0.0050     2.7307     0.0001

106
Compound 11 in the YAM100 data set, doi: 10.1021/acsami.6b09211
 C             0.0000     0.0001     0.3195
 C             0.0024    -1.1762     2.5739
 C             0.0015    -1.2475     1.1835
 C             0.0066    -2.3311     3.3581
 H             0.0071    -2.2211     4.4375
 C             0.0044    -2.5144     0.5922
 H             0.0035    -2.5757    -0.4928
 C             0.0085    -3.6702     1.3565
 H             0.0104    -4.6416     0.8727
 C             0.0097    -3.5747     2.7493
 H             0.0127    -4.4719     3.3607
 C            -0.0026     1.1773     2.5735
 C            -0.0014     1.2481     1.1830
 C            -0.0069     2.3325     3.3573
 H            -0.0076     2.2229     4.4366
 C            -0.0042     2.5147     0.5912
 H            -0.0031     2.5756    -0.4937
 C            -0.0097     3.5759     2.7480
 H            -0.0128     4.4733     3.3590
 C            -0.0083     3.6709     1.3551
 H            -0.0101     4.6421     0.8710
 C             1.1785    -0.0021    -0.6503
 C            -1.1784     0.0020    -0.6503
 C             0.7311     0.0004    -1.9803
 C            -0.7311    -0.0009    -1.9803
 C             2.5253     0.0004    -0.3462
 H             2.8519     0.0284     0.6897
 C             1.6580     0.0037    -3.0202
 H             1.3334    -0.0043    -4.0569
 C             3.4698     0.0001    -1.3842
 C             3.0132     0.0013    -2.7131
 H             3.7416    -0.0286    -3.5180
 C            -2.5253    -0.0004    -0.3462
 H            -2.8518    -0.0281     0.6897
 C            -1.6579    -0.0045    -3.0202
 H            -1.3334     0.0031    -4.0569
 C            -3.4698    -0.0005    -1.3842
 C            -3.0131    -0.0020    -2.7131
 H            -3.7415     0.0276    -3.5180
 C            -4.9132     0.0060    -1.0835
 C            -5.4197     0.7147     0.0138
 C            -5.8272    -0.6960    -1.8797
 C            -6.7734     0.7173     0.3107
 H            -4.7401     1.2851     0.6403
 C            -7.1853    -0.6851    -1.6032
 H            -5.4652    -1.2736    -2.7253
 C            -7.6780     0.0195    -0.4984
 H            -7.1430     1.2712     1.1675
 H            -7.8755    -1.2347    -2.2348
 N            -9.0552     0.0257    -0.2069
 C            -9.8226    -1.1436    -0.3931
 C            -9.6721     1.2010     0.2714
 C           -11.1120    -1.0650    -0.9313
 C            -9.3045    -2.3948    -0.0404
 C            -9.3281     2.4488    -0.2607
 C           -10.6369     1.1321     1.2826
 C           -11.8678    -2.2178    -1.1031
 H           -11.5129    -0.0955    -1.2087
 C           -10.0614    -3.5434    -0.2345
 H            -8.3070    -2.4563     0.3828
 C            -9.9327     3.6033     0.2205
 H            -8.5841     2.5031    -1.0488
 C           -11.2495     2.2908     1.7429
 H           -10.9011     0.1653     1.6990
 C           -11.3479    -3.4638    -0.7617
 H           -12.8671    -2.1408    -1.5216
 H            -9.6454    -4.5073     0.0437
 C           -10.8994     3.5333     1.2204
 H            -9.6545     4.5645    -0.2019
 H           -11.9967     2.2211     2.5281
 H           -11.9389    -4.3629    -0.9047
 H           -11.3748     4.4370     1.5883
 C             4.9133    -0.0063    -1.0835
 C             5.4197    -0.7147     0.0140
 C             5.8273     0.6954    -1.8799
 C             6.7734    -0.7173     0.3110
 H             4.7401    -1.2849     0.6407
 C             7.1854     0.6846    -1.6033
 H             5.4653     1.2728    -2.7257
 C             7.6781    -0.0197    -0.4983
 H             7.1430    -1.2709     1.1679
 H             7.8756     1.2340    -2.2351
 N             9.0553    -0.0259    -0.2068
 C             9.8226     1.1434    -0.3932
 C             9.6721    -1.2012     0.2715
 C            11.1120     1.0648    -0.9312
 C             9.3044     2.3947    -0.0407
 C             9.3281    -2.4490    -0.2604
 C            10.6370    -1.1321     1.2827
 C            11.8678     2.2176    -1.1032
 H            11.5130     0.0953    -1.2085
 C            10.0613     3.5432    -0.2349
 H             8.3069     2.4562     0.3824
 C             9.9326    -3.6035     0.2209
 H             8.5839    -2.5033    -1.0484
 C            11.2495    -2.2908     1.7430
 H            10.9012    -0.1654     1.6989
 C            11.3478     3.4636    -0.7620
 H            12.8672     2.1406    -1.5216
 H             9.6452     4.5072     0.0431
 C            10.8994    -3.5334     1.2207
 H             9.6544    -4.5647    -0.2014
 H            11.9968    -2.2211     2.5282
 H            11.9388     4.3628    -0.9051
 H            11.3747    -4.4371     1.5888
 O            -0.0002     0.0007     3.2648

106
Compound 12 in the YAM100 data set, doi: 10.1021/acsami.6b09211
 C             0.0000    -0.0003    -0.9721
 C            -1.1751    -0.0041    -3.2275
 C            -1.2466    -0.0014    -1.8373
 C            -2.3361    -0.0074    -4.0019
 H            -2.2371     0.0013    -5.0823
 C            -2.5080    -0.0026    -1.2428
 H            -2.5611    -0.0295    -0.1578
 C            -3.6854     0.0014    -1.9884
 C            -3.5748    -0.0023    -3.3884
 H            -4.4726     0.0273    -3.9984
 C             1.1751     0.0030    -3.2275
 C             1.2466     0.0007    -1.8373
 C             2.3361     0.0061    -4.0019
 H             2.2371    -0.0028    -5.0823
 C             2.5080     0.0021    -1.2428
 H             2.5611     0.0293    -0.1578
 C             3.5749     0.0012    -3.3884
 H             4.4726    -0.0285    -3.9984
 C             3.6855    -0.0021    -1.9884
 C            -0.0074     1.1787    -0.0034
 C             0.0074    -1.1790    -0.0031
 C            -0.0063     0.7328     1.3266
 C             0.0062    -0.7329     1.3268
 C            -0.0205     2.5306    -0.3027
 H            -0.0220     2.8665    -1.3359
 C            -0.0183     1.6497     2.3747
 H            -0.0179     1.3144     3.4081
 C            -0.0314     3.0091     2.0735
 H            -0.0408     3.7377     2.8788
 C             0.0205    -2.5310    -0.3022
 H             0.0220    -2.8671    -1.3353
 C             0.0182    -1.6495     2.3751
 H             0.0177    -1.3140     3.4083
 C             0.0323    -3.4476     0.7487
 C             0.0313    -3.0091     2.0741
 H             0.0406    -3.7374     2.8795
 O             0.0000    -0.0006    -3.9204
 C             5.0016    -0.0158    -1.3233
 C             5.2025    -0.7265    -0.1330
 C             6.0937     0.6800    -1.8563
 C             6.4328    -0.7335     0.5054
 H             4.3804    -1.2929     0.2953
 C             7.3343     0.6618    -1.2378
 H             5.9661     1.2575    -2.7674
 C             7.5194    -0.0423    -0.0426
 H             6.5656    -1.2874     1.4291
 H             8.1683     1.2059    -1.6693
 N             8.7752    -0.0548     0.5962
 C             9.5576     1.1181     0.6347
 C             9.2497    -1.2393     1.1968
 C            10.9441     1.0514     0.4557
 C             8.9565     2.3633     0.8516
 C             9.0456    -2.4781     0.5782
 C             9.9303    -1.1908     2.4188
 C            11.7106     2.2089     0.5034
 H            11.4110     0.0872     0.2825
 C             9.7301     3.5168     0.8781
 H             7.8821     2.4161     0.9955
 C             9.5062    -3.6428     1.1788
 H             8.5223    -2.5172    -0.3718
 C            10.4038    -2.3597     3.0011
 H            10.0849    -0.2318     2.9025
 C            11.1108     3.4487     0.7096
 H            12.7855     2.1406     0.3631
 H             9.2486     4.4756     1.0470
 C            10.1919    -3.5929     2.3899
 H             9.3393    -4.5964     0.6863
 H            10.9305    -2.3053     3.9495
 H            11.7125     4.3516     0.7384
 H            10.5568    -4.5047     2.8521
 C            -5.0016     0.0154    -1.3234
 C            -5.2024     0.7265    -0.1332
 C            -6.0938    -0.6805    -1.8561
 C            -6.4328     0.7337     0.5051
 H            -4.3804     1.2930     0.2949
 C            -7.3344    -0.6621    -1.2376
 H            -5.9662    -1.2583    -2.7671
 C            -7.5194     0.0423    -0.0426
 H            -6.5655     1.2878     1.4287
 H            -8.1683    -1.2062    -1.6689
 N            -8.7752     0.0551     0.5962
 C            -9.5577    -1.1177     0.6350
 C            -9.2496     1.2398     1.1964
 C           -10.9441    -1.0510     0.4561
 C            -8.9566    -2.3629     0.8523
 C            -9.0455     2.4785     0.5774
 C            -9.9302     1.1917     2.4184
 C           -11.7107    -2.2085     0.5042
 H           -11.4110    -0.0868     0.2826
 C            -9.7302    -3.5163     0.8792
 H            -7.8822    -2.4157     0.9962
 C            -9.5060     3.6434     1.1777
 H            -8.5222     2.5172    -0.3725
 C           -10.4037     2.3609     3.0004
 H           -10.0849     0.2329     2.9025
 C           -11.1109    -3.4482     0.7107
 H           -12.7856    -2.1401     0.3638
 H            -9.2487    -4.4751     1.0483
 C           -10.1917     3.5939     2.3888
 H            -9.3390     4.5968     0.6849
 H           -10.9303     2.3068     3.9488
 H           -11.7127    -4.3511     0.7398
 H           -10.5565     4.5058     2.8508
 H             0.0423    -4.5122     0.5350
 C            -0.0324     3.4474     0.7480
 H            -0.0423     4.5120     0.5341

156
Compound 13 in the YAM100 data set, doi: 10.1021/acsami.9b19746
 C           -11.7841    -1.6450    -0.7877
 H           -12.7764    -2.1031    -0.7065
 H           -11.0489    -2.4503    -0.8749
 H           -11.7499    -1.0614    -1.7130
 C           -12.5975     0.3159     0.5060
 H           -12.6154     0.9403    -0.3934
 H           -12.4662     0.9683     1.3757
 H           -13.5771    -0.1640     0.5966
 C           -11.5660    -1.6001     1.7096
 H           -11.3781    -0.9826     2.5937
 H           -10.8208    -2.4010     1.6985
 H           -12.5544    -2.0612     1.8162
 C           -11.5052    -0.7517     0.4304
 C           -10.1134    -0.1383     0.2988
 C            -9.8727     1.2372     0.2634
 H           -10.6952     1.9407     0.3344
 C            -8.5877     1.7447     0.1447
 H            -8.4338     2.8179     0.1316
 C            -7.4793     0.8937     0.0486
 C            -7.6953    -0.4961     0.0886
 C            -8.9982    -0.9689     0.2106
 H            -9.1309    -2.0474     0.2361
 C            -5.9694     2.8250    -0.0942
 C            -6.1418     3.5371    -1.2802
 H            -6.4567     3.0059    -2.1732
 C            -5.9118     4.9050    -1.3075
 H            -6.0529     5.4386    -2.2430
 C            -5.4937     5.6022    -0.1657
 C            -5.3229     4.8697     1.0113
 H            -5.0028     5.3666     1.9201
 C            -5.5635     3.4989     1.0526
 H            -5.4337     2.9410     1.9751
 C            -5.2425     7.1072    -0.2480
 C            -6.5368     7.8133    -0.6792
 H            -7.3383     7.6335     0.0441
 H            -6.8831     7.4654    -1.6567
 H            -6.3737     8.8943    -0.7479
 C            -4.7985     7.6941     1.0928
 H            -4.6326     8.7704     0.9844
 H            -3.8607     7.2488     1.4405
 H            -5.5574     7.5529     1.8692
 C            -4.1407     7.3796    -1.2832
 H            -3.9501     8.4555    -1.3593
 H            -4.4195     7.0187    -2.2774
 H            -3.2067     6.8860    -0.9974
 C            -6.5698    -1.5257    -0.0358
 C            -6.7176    -2.3363    -1.3248
 C            -6.6787    -1.8763    -2.6295
 H            -6.5179    -0.8215    -2.8351
 C            -6.8489    -2.7932    -3.6665
 H            -6.8220    -2.4532    -4.6975
 C            -7.0539    -4.1464    -3.3911
 H            -7.1852    -4.8463    -4.2112
 C            -7.0900    -4.6093    -2.0779
 H            -7.2465    -5.6642    -1.8701
 C            -6.9186    -3.6947    -1.0423
 C            -6.9015    -3.8751     0.4128
 C            -7.0549    -5.0154     1.1973
 H            -7.2182    -5.9877     0.7409
 C            -6.9937    -4.8871     2.5827
 H            -7.1107    -5.7666     3.2091
 C            -6.7822    -3.6416     3.1769
 H            -6.7360    -3.5635     4.2591
 C            -6.6300    -2.4988     2.3924
 H            -6.4672    -1.5249     2.8455
 C            -6.6928    -2.6259     1.0153
 C            -5.2605    -0.8038     0.0345
 C            -5.1038     0.5587    -0.0165
 C            -3.7384     0.9644    -0.0344
 H            -3.4194     1.9963    -0.1088
 C            -2.8696    -0.0967     0.0111
 C            -1.4117    -0.0551     0.0249
 C            -0.7362     1.0825     0.4901
 H            -1.3071     1.9188     0.8815
 C             0.6469     1.1386     0.4962
 H             1.1433     2.0211     0.8906
 C             1.4176     0.0589     0.0415
 C             0.7419    -1.0787    -0.4239
 C            -0.6412    -1.1350    -0.4296
 C             2.8754     0.1005     0.0549
 C             3.7445    -0.9610     0.0872
 H             3.4262    -1.9939     0.1499
 C             5.1096    -0.5550     0.0698
 C             5.2663     0.8079     0.0321
 C             6.5769     1.5255     0.1188
 C             7.6984     0.5008    -0.0663
 C             7.4828    -0.8895    -0.0405
 C             6.6870     2.6742    -0.8795
 C             6.6064     2.6133    -2.2603
 H             6.4370     1.6623    -2.7573
 C             6.7496     3.7923    -2.9911
 H             6.6894     3.7661    -4.0751
 C             6.9701     5.0078    -2.3407
 H             7.0801     5.9163    -2.9257
 C             7.0493     5.0696    -0.9516
 H             7.2197     6.0188    -0.4514
 C             6.9049     3.8931    -0.2206
 C             6.9408     3.6435     1.2238
 C             7.1259     4.5075     2.2996
 H             7.2807     5.5711     2.1405
 C             7.1059     3.9823     3.5896
 H             7.2480     4.6421     4.4404
 C             6.9030     2.6176     3.8024
 H             6.8886     2.2287     4.8163
 C             6.7188     1.7512     2.7250
 H             6.5593     0.6879     2.8822
 C             6.7419     2.2732     1.4435
 C             5.9729    -2.8216     0.0776
 C             5.5747    -3.4484    -1.1030
 H             5.4525    -2.8526    -2.0026
 C             5.3353    -4.8149    -1.1158
 H             5.0216    -5.2806    -2.0456
 C             5.4956    -5.5989     0.0351
 C             5.9034    -4.9529     1.2045
 H             6.0385    -5.5181     2.1197
 C             6.1346    -3.5801     1.2310
 H             6.4429    -3.0863     2.1474
 C             5.2223    -7.1008    -0.0288
 C             3.7624    -7.3313    -0.4478
 H             3.5489    -8.4043    -0.5026
 H             3.5483    -6.8981    -1.4292
 H             3.0740    -6.8820     0.2747
 C             6.1597    -7.7421    -1.0629
 H             7.2076    -7.5910    -0.7855
 H             6.0132    -7.3197    -2.0612
 H             5.9740    -8.8199    -1.1255
 C             5.4498    -7.7885     1.3183
 H             4.7866    -7.3918     2.0939
 H             6.4845    -7.6808     1.6597
 H             5.2430    -8.8588     1.2226
 C             8.9972     0.9751    -0.2220
 H             9.1300     2.0538    -0.2352
 C            10.1083     0.1453    -0.3576
 C             9.8679    -1.2305    -0.3336
 H            10.6874    -1.9330    -0.4400
 C             8.5869    -1.7394    -0.1819
 H             8.4327    -2.8126    -0.1782
 C            11.4958     0.7599    -0.5243
 C            11.5155     1.6307    -1.7896
 H            10.7717     2.4313    -1.7404
 H            11.2988     1.0288    -2.6778
 H            12.5003     2.0935    -1.9202
 C            11.8158     1.6314     0.6995
 H            11.8110     1.0317     1.6151
 H            11.0849     2.4356     0.8247
 H            12.8055     2.0900     0.5940
 C            12.5836    -0.3069    -0.6547
 H            13.5602     0.1739    -0.7705
 H            12.4221    -0.9447    -1.5301
 H            12.6315    -0.9462     0.2330
 N            -6.1910     1.4212    -0.0655
 N             6.1975    -1.4177     0.1064
 S            -3.7289    -1.6054     0.0802
 S             3.7348     1.6100     0.0002
 H             1.3124    -1.9152    -0.8154
 H            -1.1377    -2.0175    -0.8236

157
Compound 14 in the YAM100 data set, doi: 10.1021/acsami.9b19746
 C           -11.9209    -1.4376    -0.3849
 H           -12.9210    -1.8527    -0.2160
 H           -11.2159    -2.2723    -0.4380
 H           -11.9171    -0.9360    -1.3577
 C           -12.6076     0.6519     0.7743
 H           -12.6554     1.1975    -0.1739
 H           -12.4109     1.3711     1.5762
 H           -13.5946     0.2148     0.9557
 C           -11.5713    -1.1894     2.0854
 H           -11.3201    -0.5059     2.9027
 H           -10.8515    -2.0130     2.1070
 H           -12.5659    -1.6064     2.2800
 C           -11.5527    -0.4545     0.7365
 C           -10.1522     0.0982     0.4840
 C            -9.8742     1.4563     0.3147
 H           -10.6717     2.1900     0.3616
 C            -8.5822     1.9091     0.0916
 H            -8.3978     2.9713    -0.0238
 C            -7.5062     1.0161     0.0212
 C            -7.7599    -0.3572     0.1909
 C            -9.0678    -0.7746     0.4157
 H            -9.2307    -1.8418     0.5405
 C            -5.9463     2.8785    -0.3359
 C            -6.0966     3.4965    -1.5760
 H            -6.4248     2.9035    -2.4242
 C            -5.8288     4.8511    -1.7128
 H            -5.9537     5.3110    -2.6889
 C            -5.3953     5.6268    -0.6290
 C            -5.2476     4.9875     0.6044
 H            -4.9173     5.5479     1.4718
 C            -5.5248     3.6314     0.7550
 H            -5.4131     3.1469     1.7204
 C            -5.1048     7.1133    -0.8305
 C            -6.3804     7.8160    -1.3191
 H            -7.1863     7.7150    -0.5854
 H            -6.7356     7.4005    -2.2665
 H            -6.1894     8.8835    -1.4731
 C            -4.6454     7.7937     0.4600
 H            -4.4506     8.8529     0.2661
 H            -3.7201     7.3528     0.8449
 H            -5.4080     7.7360     1.2435
 C            -3.9965     7.2739    -1.8819
 H            -3.7780     8.3351    -2.0429
 H            -4.2843     6.8426    -2.8450
 H            -3.0753     6.7809    -1.5558
 C            -6.6707    -1.4257     0.0824
 C            -6.8638    -2.2673    -1.1811
 C            -6.8397    -1.8446    -2.4986
 H            -6.6590    -0.8002    -2.7382
 C            -7.0511    -2.7862    -3.5055
 H            -7.0359    -2.4762    -4.5461
 C            -7.2812    -4.1259    -3.1877
 H            -7.4431    -4.8455    -3.9848
 C            -7.3028    -4.5508    -1.8614
 H            -7.4783    -5.5956    -1.6208
 C            -7.0910    -3.6118    -0.8558
 C            -7.0512    -3.7513     0.6031
 C            -7.2168    -4.8649     1.4226
 H            -7.4088    -5.8458     0.9971
 C            -7.1292    -4.6987     2.8025
 H            -7.2547    -5.5573     3.4555
 C            -6.8802    -3.4421     3.3574
 H            -6.8142    -3.3344     4.4360
 C            -6.7150    -2.3259     2.5381
 H            -6.5233    -1.3437     2.9608
 C            -6.8032    -2.4909     1.1662
 C            -5.3367    -0.7453     0.1050
 C            -5.1437     0.6047    -0.0746
 C            -3.7729     0.9617    -0.1353
 H            -3.4286     1.9753    -0.2947
 C            -2.9326    -0.1217     0.0099
 C            -1.4847    -0.0864     0.0487
 C            -0.7660     1.0859     0.1867
 H            -1.3059     2.0193     0.3063
 C             0.6482     1.1484     0.2004
 H             1.0988     2.1303     0.3150
 C             1.4746     0.0465     0.0916
 C             0.7682    -1.1961    -0.0380
 C            -0.6637    -1.2555    -0.0603
 C             2.9189     0.1146     0.1098
 C             3.8119    -0.9294     0.0368
 H             3.5052    -1.9643    -0.0364
 C             5.1645    -0.4921     0.0601
 C             5.2907     0.8728     0.1543
 C             6.5869     1.6041     0.3113
 C             7.7255     0.6353    -0.0146
 C             7.5407    -0.7554    -0.1228
 C             6.6519     2.8716    -0.5350
 C             6.5543     2.9825    -1.9118
 H             6.4071     2.0969    -2.5235
 C             6.6533     4.2480    -2.4890
 H             6.5800     4.3567    -3.5669
 C             6.8471     5.3779    -1.6921
 H             6.9232     6.3558    -2.1586
 C             6.9440     5.2666    -0.3073
 H             7.0946     6.1498     0.3070
 C             6.8441     4.0035     0.2707
 C             6.9092     3.5749     1.6713
 C             7.0870     4.3011     2.8456
 H             7.2094     5.3804     2.8209
 C             7.1028     3.6166     4.0586
 H             7.2401     4.1675     4.9844
 C             6.9426     2.2304     4.0992
 H             6.9562     1.7161     5.0556
 C             6.7655     1.5018     2.9232
 H             6.6399     0.4228     2.9466
 C             6.7529     2.1825     1.7184
 C             6.0766    -2.7301    -0.1287
 C             5.6676    -3.2770    -1.3443
 H             5.5186    -2.6215    -2.1970
 C             5.4425    -4.6418    -1.4482
 H             5.1125    -5.0444    -2.4014
 C             5.6287    -5.5012    -0.3570
 C             6.0534    -4.9344     0.8469
 H             6.2091    -5.5605     1.7181
 C             6.2701    -3.5644     0.9655
 H             6.5872    -3.1320     1.9096
 C             5.3559    -6.9959    -0.5172
 C             3.8868    -7.1980    -0.9183
 H             3.6700    -8.2653    -1.0359
 H             3.6524    -6.7031    -1.8651
 H             3.2147    -6.7930    -0.1557
 C             6.2705    -7.5641    -1.6127
 H             7.3245    -7.4324    -1.3482
 H             6.1028    -7.0744    -2.5763
 H             6.0819    -8.6350    -1.7452
 C             5.6133    -7.7728     0.7749
 H             4.9653    -7.4322     1.5888
 H             6.6548    -7.6852     1.1014
 H             5.4065    -8.8348     0.6105
 C             9.0082     1.1550    -0.1562
 H             9.1177     2.2324    -0.0644
 C            10.1325     0.3693    -0.4028
 C             9.9230    -1.0077    -0.5079
 H            10.7543    -1.6760    -0.7043
 C             8.6582    -1.5606    -0.3747
 H             8.5261    -2.6323    -0.4730
 C            11.5011     1.0307    -0.5445
 C            11.4650     2.0243    -1.7155
 H            10.7068     2.7986    -1.5654
 H            11.2342     1.5096    -2.6537
 H            12.4357     2.5207    -1.8260
 C            11.8392     1.7824     0.7518
 H            11.8738     1.0939     1.6020
 H            11.0961     2.5528     0.9774
 H            12.8157     2.2722     0.6660
 C            12.6068     0.0088    -0.8122
 H            13.5689     0.5222    -0.9068
 H            12.4320    -0.5421    -1.7423
 H            12.6956    -0.7145     0.0051
 N            -6.2081     1.4878    -0.1963
 N            -1.0212    -2.5159    -0.1922
 N             1.2286    -2.4252    -0.1564
 N             6.2713    -1.3262    -0.0005
 S            -3.8390    -1.5935     0.2032
 S             3.7462     1.6452     0.2083
 O             0.1334    -3.2083    -0.2466

157
Compound 15 in the YAM100 data set, doi: 10.1021/acsami.9b19746
 C           -11.9614    -1.2415    -0.3042
 H           -12.9659    -1.6415    -0.1255
 H           -11.2789    -2.0883    -0.4209
 H           -11.9742    -0.6912    -1.2503
 C           -12.5617     0.8015     0.9789
 H           -12.6248     1.3953     0.0610
 H           -12.3233     1.4747     1.8089
 H           -13.5532     0.3785     1.1692
 C           -11.5323    -1.1272     2.1634
 H           -11.2406    -0.4918     3.0057
 H           -10.8323    -1.9668     2.1217
 H           -12.5305    -1.5309     2.3674
 C           -11.5356    -0.3255     0.8530
 C           -10.1302     0.2072     0.5852
 C            -9.8252     1.5653     0.4729
 H           -10.6032     2.3134     0.5795
 C            -8.5298     1.9997     0.2335
 H            -8.3238     3.0621     0.1652
 C            -7.4775     1.0878     0.0878
 C            -7.7589    -0.2865     0.1983
 C            -9.0691    -0.6853     0.4421
 H            -9.2538    -1.7534     0.5196
 C            -5.8855     2.9298    -0.2200
 C            -6.0593     3.6143    -1.4216
 H            -6.4255     3.0724    -2.2882
 C            -5.7661     4.9683    -1.4975
 H            -5.9100     5.4804    -2.4446
 C            -5.2831     5.6781    -0.3897
 C            -5.1125     4.9730     0.8042
 H            -4.7437     5.4809     1.6883
 C            -5.4151     3.6171     0.8942
 H            -5.2850     3.0813     1.8298
 C            -4.9649     7.1666    -0.5246
 C            -6.2369     7.9200    -0.9417
 H            -7.0249     7.7994    -0.1917
 H            -6.6269     7.5603    -1.8983
 H            -6.0259     8.9896    -1.0479
 C            -4.4560     7.7709     0.7850
 H            -4.2437     8.8345     0.6393
 H            -3.5303     7.2923     1.1206
 H            -5.1981     7.6884     1.5857
 C            -3.8819     7.3565    -1.5974
 H            -3.6439     8.4196    -1.7115
 H            -4.2055     6.9803    -2.5722
 H            -2.9637     6.8282    -1.3222
 C            -6.6968    -1.3692    -0.0025
 C            -6.9261    -2.1077    -1.3232
 C            -6.9047    -1.5878    -2.6055
 H            -6.6968    -0.5337    -2.7680
 C            -7.1538    -2.4446    -3.6774
 H            -7.1416    -2.0573    -4.6919
 C            -7.4181    -3.7977    -3.4584
 H            -7.6097    -4.4503    -4.3052
 C            -7.4364    -4.3208    -2.1676
 H            -7.6389    -5.3756    -2.0038
 C            -7.1869    -3.4665    -1.0971
 C            -7.1331    -3.7168     0.3463
 C            -7.3195    -4.8846     1.0818
 H            -7.5453    -5.8246     0.5864
 C            -7.2098    -4.8261     2.4689
 H            -7.3517    -5.7280     3.0571
 C            -6.9182    -3.6224     3.1133
 H            -6.8354    -3.5986     4.1957
 C            -6.7324    -2.4521     2.3781
 H            -6.5078    -1.5103     2.8705
 C            -6.8430    -2.5098     0.9990
 C            -5.3473    -0.7217     0.0524
 C            -5.1275     0.6296    -0.0703
 C            -3.7498     0.9587    -0.1266
 H            -3.3869     1.9718    -0.2404
 C            -2.9293    -0.1461    -0.0356
 C            -1.4785    -0.1281    -0.0001
 C            -0.7604     1.0442     0.1553
 H            -1.2975     1.9769     0.2903
 C             0.6472     1.0982     0.1693
 H             1.1062     2.0737     0.3042
 C             1.4648    -0.0106     0.0409
 C             0.7701    -1.2581    -0.1051
 C            -0.6784    -1.3088    -0.1255
 C             2.9118     0.0769     0.0594
 C             3.8285    -0.9476     0.0485
 H             3.5405    -1.9887     0.0260
 C             5.1718    -0.4821     0.0621
 C             5.2723     0.8868     0.0883
 C             6.5522     1.6542     0.1990
 C             7.7168     0.6798     0.0054
 C             7.5568    -0.7176    -0.0350
 C             6.6233     2.8226    -0.7807
 C             6.5592     2.7798    -2.1630
 H             6.4364     1.8304    -2.6765
 C             6.6589     3.9753    -2.8740
 H             6.6113     3.9637    -3.9588
 C             6.8203     5.1888    -2.2026
 H             6.8973     6.1102    -2.7724
 C             6.8830     5.2320    -0.8120
 H             7.0079     6.1796    -0.2956
 C             6.7820     4.0389    -0.1008
 C             6.8149     3.7680     1.3398
 C             6.9537     4.6218     2.4308
 H             7.0645     5.6933     2.2897
 C             6.9451     4.0756     3.7121
 H             7.0517     4.7272     4.5744
 C             6.7994     2.7002     3.9018
 H             6.7934     2.2949     4.9092
 C             6.6619     1.8441     2.8094
 H             6.5477     0.7725     2.9485
 C             6.6733     2.3871     1.5366
 C             6.1146    -2.7113    -0.0042
 C             5.6993    -3.3154    -1.1902
 H             5.5436    -2.7002    -2.0712
 C             5.4703    -4.6828    -1.2280
 H             5.1338    -5.1291    -2.1593
 C             5.6605    -5.4900    -0.0984
 C             6.0973    -4.8682     1.0737
 H             6.2585    -5.4526     1.9725
 C             6.3158    -3.4942     1.1264
 H             6.6372    -3.0183     2.0478
 C             5.3737    -6.9882    -0.1838
 C             3.8960    -7.1939    -0.5512
 H             3.6664    -8.2630    -0.6176
 H             3.6509    -6.7386    -1.5152
 H             3.2417    -6.7491     0.2053
 C             6.2640    -7.6171    -1.2658
 H             7.3233    -7.4832    -1.0250
 H             6.0850    -7.1723    -2.2489
 H             6.0637    -8.6912    -1.3440
 C             5.6448    -7.7061     1.1392
 H             5.0122    -7.3227     1.9462
 H             6.6917    -7.6111     1.4455
 H             5.4281    -8.7731     1.0282
 C             8.9986     1.2112    -0.0984
 H             9.0883     2.2937    -0.0609
 C            10.1447     0.4325    -0.2448
 C             9.9592    -0.9514    -0.2886
 H            10.8083    -1.6156    -0.4079
 C             8.6969    -1.5164    -0.1894
 H             8.5845    -2.5938    -0.2376
 C            11.5097     1.1080    -0.3509
 C            11.5209     2.0396    -1.5723
 H            10.7460     2.8086    -1.5011
 H            11.3453     1.4740    -2.4929
 H            12.4894     2.5450    -1.6590
 C            11.7692     1.9307     0.9201
 H            11.7700     1.2872     1.8056
 H            11.0039     2.6984     1.0673
 H            12.7416     2.4325     0.8590
 C            12.6416     0.0919    -0.5079
 H            13.6003     0.6154    -0.5793
 H            12.5231    -0.5086    -1.4159
 H            12.6973    -0.5872     0.3493
 N            -6.1750     1.5399    -0.1441
 N            -1.1584    -2.5429    -0.2683
 N             1.3303    -2.4618    -0.2352
 N             6.2921    -1.3016     0.0579
 S            -3.8675    -1.6066     0.0972
 S             0.1207    -3.5407    -0.3653
 S             3.7108     1.6282     0.0854

157
Compound 16 in the YAM100 data set, doi: 10.1021/acsami.9b19746
 C           -11.8828    -0.9549    -0.5199
 H           -12.8965    -1.3482    -0.3833
 H           -11.2073    -1.8056    -0.6491
 H           -11.8629    -0.3705    -1.4451
 C           -12.4938     1.0477     0.8205
 H           -12.5243     1.6754    -0.0763
 H           -12.2705     1.6871     1.6809
 H           -13.4952     0.6309     0.9679
 C           -11.5207    -0.9359     1.9609
 H           -11.2447    -0.3355     2.8336
 H           -10.8299    -1.7825     1.9074
 H           -12.5289    -1.3338     2.1228
 C           -11.4782    -0.0872     0.6813
 C           -10.0597     0.4367     0.4713
 C            -9.7351     1.7939     0.4183
 H           -10.5064     2.5478     0.5326
 C            -8.4286     2.2198     0.2294
 H            -8.2082     3.2812     0.2069
 C            -7.3837     1.3004     0.0766
 C            -7.6846    -0.0733     0.1299
 C            -9.0058    -0.4634     0.3239
 H            -9.2051    -1.5312     0.3577
 C            -5.7628     3.1314    -0.1298
 C            -5.9269     3.8625    -1.3051
 H            -6.3001     3.3585    -2.1913
 C            -5.6155     5.2144    -1.3307
 H            -5.7525     5.7632    -2.2580
 C            -5.1218     5.8757    -0.1978
 C            -4.9612     5.1245     0.9689
 H            -4.5852     5.5936     1.8711
 C            -5.2837     3.7707     1.0090
 H            -5.1614     3.1991     1.9242
 C            -4.7826     7.3635    -0.2774
 C            -6.0457     8.1503    -0.6583
 H            -6.8316     8.0120     0.0907
 H            -6.4453     7.8330    -1.6258
 H            -5.8201     9.2202    -0.7245
 C            -4.2584     7.9097     1.0516
 H            -4.0295     8.9746     0.9451
 H            -3.3392     7.4039     1.3645
 H            -4.9982     7.8091     1.8524
 C            -3.7022     7.5793    -1.3478
 H            -3.4495     8.6426    -1.4221
 H            -4.0356     7.2458    -2.3347
 H            -2.7904     7.0279    -1.0980
 C            -6.6310    -1.1629    -0.0767
 C            -6.8402    -1.8652    -1.4203
 C            -6.7847    -1.3136    -2.6882
 H            -6.5605    -0.2585    -2.8193
 C            -7.0206    -2.1399    -3.7867
 H            -6.9818    -1.7273    -4.7906
 C            -7.3061    -3.4947    -3.6080
 H            -7.4872    -4.1231    -4.4751
 C            -7.3588    -4.0497    -2.3316
 H            -7.5778    -5.1056    -2.1990
 C            -7.1223    -3.2259    -1.2346
 C            -7.1032    -3.5133     0.2028
 C            -7.3197    -4.6967     0.9042
 H            -7.5463    -5.6211     0.3802
 C            -7.2396    -4.6746     2.2943
 H            -7.4055    -5.5891     2.8563
 C            -6.9475    -3.4913     2.9751
 H            -6.8882    -3.4957     4.0594
 C            -6.7317    -2.3053     2.2741
 H            -6.5062    -1.3791     2.7950
 C            -6.8128    -2.3268     0.8921
 C            -5.2752    -0.5346     0.0244
 C            -5.0363     0.8169    -0.0444
 C            -3.6538     1.1286    -0.0609
 H            -3.2779     2.1411    -0.1270
 C            -2.8477     0.0110     0.0073
 C            -1.3966     0.0113     0.0647
 C            -0.6698     1.1773     0.2030
 H            -1.1973     2.1199     0.3010
 C             0.7397     1.2170     0.2409
 H             1.2087     2.1901     0.3589
 C             1.5438     0.0989     0.1533
 C             0.8461    -1.1588     0.0264
 C            -0.6158    -1.1943    -0.0191
 C             2.9915     0.1712     0.1845
 C             3.8787    -0.8744     0.2486
 H             3.5580    -1.9034     0.2949
 C             5.2325    -0.4512     0.2207
 C             5.3798     0.9095     0.1426
 C             6.6975     1.6192     0.1871
 C             7.8062     0.5866    -0.0501
 C             7.5911    -0.8033     0.0169
 C             6.7766     2.7782    -0.8007
 C             6.6469     2.7336    -2.1785
 H             6.4572     1.7890    -2.6802
 C             6.7687     3.9206    -2.9003
 H             6.6705     3.9072    -3.9816
 C             7.0167     5.1276    -2.2439
 H             7.1097     6.0425    -2.8219
 C             7.1455     5.1729    -0.8579
 H             7.3378     6.1155    -0.3532
 C             7.0228     3.9885    -0.1358
 C             7.1103     3.7217     1.3032
 C             7.3379     4.5721     2.3817
 H             7.4908     5.6370     2.2297
 C             7.3633     4.0314     3.6651
 H             7.5393     4.6804     4.5180
 C             7.1634     2.6649     3.8690
 H             7.1852     2.2638     4.8780
 C             6.9362     1.8120     2.7891
 H             6.7788     0.7474     2.9395
 C             6.9143     2.3496     1.5140
 C             6.0103    -2.7075     0.1715
 C             5.5751    -3.2509    -1.0369
 H             5.6111    -2.6406    -1.9342
 C             5.0295    -4.5248    -1.0661
 H             4.6484    -4.9062    -2.0086
 C             4.9132    -5.2970     0.0978
 C             5.4303    -4.7660     1.2816
 H             5.3796    -5.3362     2.2022
 C             5.9665    -3.4810     1.3238
 H             6.3052    -3.0509     2.2614
 C             4.1488    -6.6187     0.0532
 C             2.6667    -6.2890    -0.1975
 H             2.0706    -7.2069    -0.2503
 H             2.5312    -5.7397    -1.1350
 H             2.2711    -5.6697     0.6153
 C             4.6784    -7.5117    -1.0767
 H             5.7376    -7.7428    -0.9265
 H             4.5725    -7.0429    -2.0588
 H             4.1233    -8.4553    -1.1016
 C             4.2551    -7.3961     1.3664
 H             3.8137    -6.8456     2.2030
 H             5.2963    -7.6265     1.6149
 H             3.7150    -8.3437     1.2773
 C             9.0959     1.0497    -0.2898
 H             9.2344     2.1267    -0.3346
 C            10.1937     0.2093    -0.4702
 C             9.9519    -1.1649    -0.3993
 H            10.7626    -1.8726    -0.5341
 C             8.6796    -1.6635    -0.1629
 H             8.5149    -2.7352    -0.1205
 C            11.5717     0.8130    -0.7313
 C            11.5201     1.6580    -2.0132
 H            10.7840     2.4637    -1.9368
 H            11.2486     1.0394    -2.8745
 H            12.4974     2.1127    -2.2114
 C            11.9678     1.7072     0.4532
 H            12.0143     1.1260     1.3796
 H            11.2494     2.5181     0.6048
 H            12.9517     2.1576     0.2801
 C            12.6456    -0.2619    -0.9045
 H            13.6151     0.2115    -1.0894
 H            12.4288    -0.9172    -1.7545
 H            12.7449    -0.8824    -0.0077
 N            -6.0705     1.7438    -0.1052
 N            -1.1563    -2.3941    -0.1394
 N             1.4415    -2.3375    -0.0605
 N             6.3179    -1.3188     0.2526
 S            -3.8081    -1.4409     0.0694
 S             3.8383     1.6982     0.0957
 Se            0.1736    -3.5655    -0.2052

107
Compound 17 in the YAM100 data set, doi: 10.1039/D0SC04047A
 C             1.1500     3.7331    -0.1656
 C             0.7074     5.0672    -0.1479
 C             1.6162     6.1108    -0.3128
 H             1.2881     7.1460    -0.2900
 C             2.9590     5.8120    -0.4916
 H             3.6798     6.6179    -0.5867
 C             3.4129     4.4815    -0.5209
 C             2.4862     3.4380    -0.3532
 H             2.8230     2.4048    -0.3957
 S             7.9953     0.5762    -0.4804
 S             5.5533     2.7491    -0.1182
 F             8.8615    -4.2381    -0.5098
 F             9.3441    -3.4909     1.6078
 O            11.0463    -3.6445     0.0235
 O             9.2693    -1.9733    -0.1632
 B             9.5771    -3.3925     0.2678
 C             4.8293     4.2029    -0.7255
 C             5.7718     4.9756    -1.3688
 H             5.5289     5.9154    -1.8503
 C             7.0577     4.3967    -1.3893
 H             7.9057     4.8376    -1.8973
 C             7.1150     3.1701    -0.7581
 C             8.2426     2.2840    -0.6051
 C             9.5937     2.6236    -0.5251
 C            10.3992     1.4818    -0.3566
 H            11.4783     1.5353    -0.2622
 C             9.6923     0.2962    -0.3017
 C            10.1707    -1.0491    -0.1250
 C            11.5288    -1.3513     0.0418
 H            12.2611    -0.5616     0.1088
 C            11.9114    -2.6853     0.0469
 C            13.3216    -3.1136     0.0696
 C            14.3650    -2.2465    -0.2729
 H            14.1515    -1.2353    -0.6022
 C            15.6800    -2.6831    -0.2324
 H            16.4887    -2.0170    -0.5123
 C            15.9624    -3.9928     0.1503
 C            14.9310    -4.8679     0.4823
 H            15.1603    -5.8888     0.7675
 C            13.6156    -4.4313     0.4373
 H            12.7984    -5.0982     0.6874
 C            17.3911    -4.4451     0.2519
 F            17.8953    -4.1912     1.4710
 F            17.5110    -5.7634     0.0399
 C            -1.1738     3.7392     0.1598
 C            -0.7359     5.0711     0.0581
 C            -1.6487     6.1197     0.1552
 H            -1.3242     7.1526     0.0676
 C            -2.9909     5.8279     0.3494
 H            -3.7148     6.6356     0.3911
 C            -3.4403     4.5003     0.4612
 C            -2.5093     3.4517     0.3630
 H            -2.8425     2.4220     0.4701
 S            -5.5721     2.7373     0.1588
 C            -4.8569     4.2299     0.6758
 C            -5.8064     5.0393     1.2610
 C            -7.0909     4.4588     1.3091
 H            -7.9443     4.9288     1.7809
 C            -7.1398     3.1940     0.7580
 B            -9.6224    -3.4414     0.5520
 F            -8.7794    -4.1792    -0.2071
 F            -9.6027    -3.7188     1.8871
 O            -9.2736    -1.9789     0.3673
 C            -8.2644     2.2971     0.6529
 C            -9.6141     2.6283     0.5288
 C           -10.4162     1.4763     0.4262
 H           -11.4924     1.5212     0.2999
 C            -9.7084     0.2907     0.4706
 C           -10.1851    -1.0642     0.3887
 C           -11.5478    -1.3799     0.3038
 C           -11.9048    -2.6999     0.0664
 F           -17.6071    -5.5600    -0.2293
 C           -14.2887    -2.2080    -0.5586
 H           -14.0472    -1.1596    -0.6963
 C           -15.5869    -2.6395    -0.7814
 H           -16.3592    -1.9332    -1.0659
 C           -15.9013    -3.9893    -0.6379
 C           -14.9176    -4.9077    -0.2790
 H           -15.1736    -5.9552    -0.1638
 C           -13.6183    -4.4754    -0.0601
 H           -12.8389    -5.1742     0.2219
 C           -17.2961    -4.4622    -0.9332
 F            18.1737    -3.8145    -0.6376
 O           -11.0303    -3.6507     0.0462
 F           -18.2081    -3.5201    -0.6464
 F           -17.4408    -4.7691    -2.2328
 H            -5.5699     6.0093     1.6823
 S            -8.0145     0.5853     0.6541
 H           -12.2941    -0.6034     0.3688
 C           -13.2939    -3.1205    -0.1903
 C            -0.0100     2.7724     0.0284
 C           -10.1565     4.0208     0.4657
 H           -10.3036     4.4449     1.4658
 H            -9.4776     4.6846    -0.0773
 H           -11.1257     4.0329    -0.0390
 C            10.1355     4.0171    -0.5691
 H            10.2602     4.3723    -1.5988
 H             9.4677     4.7165    -0.0579
 H            11.1152     4.0635    -0.0873
 C             0.1681     1.9377     1.3033
 H             1.0492     1.2938     1.2201
 H             0.2927     2.5811     2.1782
 H            -0.7035     1.2964     1.4675
 C            -0.1847     1.8561    -1.1897
 H            -1.0632     1.2154    -1.0648
 H            -0.3117     2.4409    -2.1045
 H             0.6895     1.2090    -1.3120

103
Compound 18 in the YAM100 data set, doi: 10.1039/D0SC04047A
 C            -1.1646    -3.3851    -0.1415
 C            -0.7234    -4.7188    -0.0900
 C            -1.6363    -5.7656    -0.2050
 H            -1.3090    -6.8001    -0.1560
 C            -2.9820    -5.4702    -0.3673
 H            -3.7054    -6.2774    -0.4230
 C            -3.4347    -4.1404    -0.4290
 C            -2.5037    -3.0937    -0.3125
 H            -2.8401    -2.0618    -0.3809
 S            -8.0081    -0.2289    -0.3953
 S            -5.5636    -2.3932    -0.0332
 F            -8.8637     4.5867    -0.5144
 F            -9.3140     3.8868     1.6265
 O           -11.0411     4.0107     0.0669
 O            -9.2714     2.3310    -0.1118
 B            -9.5682     3.7609     0.2931
 C            -4.8547    -3.8656    -0.6125
 C            -5.8117    -4.6555    -1.2121
 H            -5.5802    -5.6098    -1.6704
 C            -7.0970    -4.0756    -1.2217
 H            -7.9561    -4.5304    -1.6977
 C            -7.1393    -2.8305    -0.6260
 C            -8.2619    -1.9383    -0.4747
 C            -9.6126    -2.2722    -0.3618
 C           -10.4116    -1.1249    -0.2052
 H           -11.4888    -1.1735    -0.0892
 C            -9.7009     0.0602    -0.1913
 C           -10.1723     1.4094    -0.0368
 C           -11.5282     1.7193     0.1474
 H           -12.2602     0.9327     0.2460
 C           -11.9064     3.0532     0.1293
 C           -13.3151     3.4869     0.1699
 C           -14.3690     2.6137    -0.1234
 H           -14.1665     1.5916    -0.4243
 C           -15.6809     3.0523    -0.0666
 H           -16.4993     2.3802    -0.2999
 C           -15.9540     4.3804     0.2857
 C           -14.9049     5.2630     0.5707
 H           -15.1254     6.2902     0.8395
 C           -13.5955     4.8163     0.5076
 H           -12.7699     5.4848     0.7230
 C             1.1646    -3.3851     0.1415
 C             0.7234    -4.7188     0.0899
 C             1.6363    -5.7656     0.2048
 H             1.3091    -6.8001     0.1558
 C             2.9820    -5.4702     0.3671
 H             3.7054    -6.2774     0.4228
 C             3.4347    -4.1404     0.4289
 C             2.5037    -3.0937     0.3124
 H             2.8400    -2.0617     0.3809
 S             5.5635    -2.3930     0.0334
 C             4.8547    -3.8655     0.6124
 C             5.8118    -4.6556     1.2118
 C             7.0971    -4.0756     1.2214
 H             7.9562    -4.5305     1.6973
 C             7.1393    -2.8304     0.6260
 B             9.5682     3.7613    -0.2903
 F             9.3130     3.8881    -1.6235
 F             8.8644     4.5868     0.5182
 O             9.2716     2.3313     0.1139
 C             8.2618    -1.9381     0.4748
 C             9.6125    -2.2721     0.3613
 C            10.4116    -1.1248     0.2050
 H            11.4887    -1.1734     0.0886
 C             9.7009     0.0603     0.1918
 C            10.1724     1.4095     0.0377
 C            11.5281     1.7194    -0.1474
 C            11.9064     3.0533    -0.1287
 C            14.3692     2.6135     0.1220
 H            14.1666     1.5914     0.4229
 C            15.6811     3.0519     0.0642
 H            16.4996     2.3797     0.2968
 C            15.9540     4.3800    -0.2882
 C            14.9048     5.2628    -0.5722
 H            15.1253     6.2900    -0.8412
 C            13.5955     4.8162    -0.5082
 H            12.7697     5.4849    -0.7229
 O            11.0412     4.0109    -0.0652
 H             5.5804    -5.6100     1.6699
 S             8.0081    -0.2287     0.3962
 H            12.2599     0.9329    -0.2471
 C            13.3152     3.4869    -0.1704
 C            -0.0000    -2.4208     0.0000
 C            10.1583    -3.6648     0.3615
 H            10.2974    -4.0465     1.3796
 H             9.4855    -4.3522    -0.1593
 H            11.1315    -3.6958    -0.1343
 C           -10.1584    -3.6648    -0.3627
 H           -10.2970    -4.0463    -1.3810
 H            -9.4860    -4.3525     0.1583
 H           -11.1320    -3.6959     0.1326
 C            -0.1537    -1.5450     1.2503
 H            -1.0352    -0.9024     1.1624
 H            -0.2631    -2.1594     2.1478
 H             0.7216    -0.9004     1.3777
 C             0.1536    -1.5449    -1.2501
 H             1.0352    -0.9022    -1.1621
 H             0.2631    -2.1591    -2.1477
 H            -0.7217    -0.9002    -1.3774
 C           -17.3088     4.8337     0.3481
 N           -18.4103     5.1981     0.3990
 C            17.3089     4.8331    -0.3516
 N            18.4103     5.1973    -0.4033

138
Compound 19 in the YAM100 data set, doi: 10.1039/D0SC04047A
 S            -7.7854     1.2465     0.1606
 B           -11.8480     2.7082     0.4808
 F           -11.9160     2.8845     1.8317
 F           -11.9067     3.8432    -0.2550
 O           -10.5479     2.0007     0.1607
 O           -12.9843     1.8065     0.0627
 C            -6.6695    -0.0716     0.0534
 C            -7.3361    -1.2883    -0.0232
 C            -8.7291    -1.1499    -0.0013
 H            -9.4156    -1.9860    -0.0618
 C            -9.1417     0.1672     0.0950
 C           -10.4708     0.7108     0.1461
 C           -11.6176    -0.0954     0.1470
 H           -11.5308    -1.1705     0.1773
 C           -12.8562     0.5206     0.0410
 F           -18.8551    -1.5356    -0.7428
 F           -18.1190    -2.9331     0.7311
 F           -17.7841    -3.3125    -1.3689
 C           -14.1142    -0.2319    -0.1120
 C           -14.1323    -1.5713    -0.5168
 H           -13.2079    -2.0813    -0.7655
 C           -15.3351    -2.2488    -0.6415
 H           -15.3518    -3.2824    -0.9695
 C           -16.5316    -1.5910    -0.3637
 C           -16.5263    -0.2546     0.0286
 H           -17.4636     0.2521     0.2310
 C           -15.3227     0.4233     0.1493
 H           -15.2975     1.4648     0.4492
 C           -17.8290    -2.3440    -0.4409
 H            -6.8227    -2.2396    -0.1025
 C            -5.2529     0.1626     0.0519
 C            -4.5850     1.3754     0.0289
 S            -4.1321    -1.1873     0.0828
 C            -3.1909     1.2120     0.0433
 H            -5.0969     2.3305    -0.0080
 C            -2.7974    -0.1096     0.0681
 C            -1.9819     2.1280    -0.0045
 C            -1.3594    -0.2255     0.0662
 C            -0.8498     1.0948     0.0231
 C            -0.5121    -1.3357     0.1047
 C             0.5123     1.3290     0.0279
 C             0.8500    -1.1015     0.1095
 H            -0.9063    -2.3472     0.1272
 C             1.3596     0.2187     0.0664
 H             0.9065     2.3405     0.0055
 C             1.9821    -2.1347     0.1371
 C             2.7976     0.1029     0.0646
 C             3.1911    -1.2187     0.0891
 C             4.5852    -1.3821     0.1037
 C             5.2531    -0.1692     0.0814
 H             5.0971    -2.3371     0.1405
 S             4.1322     1.1807     0.0506
 C            -1.8529     3.0214     1.2285
 C            -1.0490     4.1634     1.1919
 C            -2.4523     2.6730     2.4386
 C            -0.8566     4.9329     2.3324
 H            -0.5823     4.4607     0.2572
 C            -2.2587     3.4484     3.5760
 H            -3.0752     1.7853     2.4936
 C            -1.4607     4.5933     3.5452
 H            -0.2280     5.8184     2.2786
 H            -2.7397     3.1580     4.5068
 C            -2.0429     2.9274    -1.3066
 C            -1.3813     2.5152    -2.4612
 C            -2.8647     4.0569    -1.3806
 C            -1.5303     3.2188    -3.6532
 H            -0.7470     1.6351    -2.4351
 C            -3.0108     4.7531    -2.5718
 H            -3.3851     4.3997    -0.4905
 C            -2.3427     4.3491    -3.7320
 H            -1.0030     2.8778    -4.5407
 H            -3.6558     5.6279    -2.6031
 C            -2.4821     5.1239    -5.0108
 H            -1.8670     6.0311    -4.9913
 H            -2.1668     4.5308    -5.8731
 H            -3.5170     5.4386    -5.1751
 C            -1.2832     5.4492     4.7662
 H            -0.3099     5.9476     4.7666
 H            -2.0504     6.2310     4.8131
 H            -1.3637     4.8586     5.6829
 C             2.0434    -2.9337     1.4395
 C             2.8663    -4.0624     1.5140
 C             1.3810    -2.5220     2.5938
 C             3.0130    -4.7581     2.7054
 H             3.3873    -4.4048     0.6241
 C             1.5305    -3.2251     3.7860
 H             0.7457    -1.6425     2.5674
 C             2.3442    -4.3544     3.8653
 H             3.6591    -5.6320     2.7371
 H             1.0027    -2.8844     4.6733
 C             1.8528    -3.0284    -1.0956
 C             2.4508    -2.6794    -2.3062
 C             1.0500    -4.1711    -1.0583
 C             2.2570    -3.4551    -3.4435
 H             3.0728    -1.7911    -2.3617
 C             0.8573    -4.9408    -2.1986
 H             0.5844    -4.4687    -0.1232
 C             1.4600    -4.6007    -3.4119
 H             2.7368    -3.1642    -4.3748
 H             0.2296    -5.8269    -2.1442
 C             2.4849    -5.1283     5.1445
 H             1.8753    -6.0392     5.1234
 H             3.5213    -5.4367     5.3115
 H             2.1638    -4.5371     6.0059
 C             1.2822    -5.4568    -4.6328
 H             1.3643    -4.8668    -5.5497
 H             2.0482    -6.2399    -4.6786
 H             0.3081    -5.9538    -4.6337
 C             6.6696     0.0651     0.0825
 C             7.3359     1.2818     0.1613
 S             7.7860    -1.2529    -0.0230
 C             8.7289     1.1438     0.1395
 H             6.8222     2.2331     0.2392
 C             9.1421    -0.1734     0.0475
 H             9.4150     1.9810     0.1902
 C            10.4714    -0.7171     0.0042
 C            11.6187     0.0835     0.0920
 C            12.8547    -0.5109    -0.1172
 H            11.5330     1.1450     0.2662
 O            10.5476    -1.9973    -0.1548
 O            12.9819    -1.7880    -0.2700
 B            11.8527    -2.7395     0.0434
 F            11.8968    -3.7648    -0.8398
 F            11.9452    -3.0963     1.3567
 C            14.1107     0.2568    -0.1922
 C            15.3229    -0.4261    -0.0436
 C            14.1230     1.6394    -0.4076
 C            16.5250     0.2634    -0.0939
 H            15.3018    -1.4977     0.1190
 C            15.3242     2.3291    -0.4618
 H            13.1944     2.1794    -0.5579
 C            16.5249     1.6405    -0.3014
 H            17.4645    -0.2626     0.0361
 H            15.3350     3.4008    -0.6276
 C            17.8266     2.3813    -0.4155
 F            18.2509     2.4259    -1.6892
 F            18.7947     1.7968     0.3048
 F            17.7117     3.6501     0.0067

134
Compound 20 in the YAM100 data set, doi: 10.1039/D0SC04047A
 S            -7.8268     0.9475     0.1261
 B           -11.9449     2.2527     0.4320
 F           -12.0216     2.4391     1.7807
 F           -12.0466     3.3761    -0.3160
 O           -10.6175     1.5923     0.1205
 O           -13.0443     1.3022     0.0219
 C            -6.6607    -0.3278     0.0376
 C            -7.2798    -1.5708    -0.0224
 C            -8.6765    -1.4864    -0.0020
 H            -9.3297    -2.3496    -0.0501
 C            -9.1403    -0.1847     0.0766
 C           -10.4885     0.3070     0.1211
 C           -11.6042    -0.5442     0.1306
 H           -11.4748    -1.6146     0.1741
 C           -12.8644     0.0221     0.0171
 C           -14.0933    -0.7799    -0.1255
 C           -14.0607    -2.1270    -0.5048
 H           -13.1172    -2.6082    -0.7381
 C           -15.2339    -2.8529    -0.6199
 H           -15.2123    -3.8947    -0.9200
 C           -16.4622    -2.2330    -0.3563
 C           -16.5043    -0.8831     0.0137
 H           -17.4599    -0.4106     0.2130
 C           -15.3258    -0.1641     0.1228
 H           -15.3380     0.8821     0.4065
 H            -6.7298    -2.5025    -0.0872
 C            -5.2547    -0.0392     0.0331
 C            -4.6342     1.1989     0.0129
 S            -4.0822    -1.3448     0.0552
 C            -3.2352     1.0898     0.0228
 H            -5.1827     2.1337    -0.0175
 C            -2.7907    -0.2160     0.0416
 C            -2.0628     2.0521    -0.0243
 C            -1.3494    -0.2759     0.0359
 C            -0.8916     1.0634    -0.0036
 C            -0.4598    -1.3528     0.0683
 C             0.4604     1.3502    -0.0010
 C             0.8921    -1.0659     0.0709
 H            -0.8145    -2.3788     0.0880
 C             1.3500     0.2733     0.0314
 H             0.8150     2.3763    -0.0205
 C             2.0633    -2.0547     0.0919
 C             2.7913     0.2134     0.0262
 C             3.2357    -1.0924     0.0450
 C             4.6347    -1.2017     0.0557
 C             5.2553     0.0364     0.0366
 H             5.1830    -2.1365     0.0861
 S             4.0829     1.3421     0.0141
 C            -1.9653     2.9449     1.2121
 C            -1.2081     4.1184     1.1777
 C            -2.5459     2.5675     2.4226
 C            -1.0428     4.8902     2.3209
 H            -0.7570     4.4382     0.2428
 C            -2.3797     3.3453     3.5628
 H            -3.1323     1.6551     2.4760
 C            -1.6285     4.5214     3.5343
 H            -0.4506     5.8006     2.2688
 H            -2.8452     3.0317     4.4939
 C            -2.1583     2.8533    -1.3233
 C            -1.4849     2.4707    -2.4813
 C            -3.0230     3.9507    -1.3909
 C            -1.6643     3.1722    -3.6703
 H            -0.8171     1.6155    -2.4603
 C            -3.1993     4.6448    -2.5792
 H            -3.5534     4.2703    -0.4981
 C            -2.5197     4.2708    -3.7428
 H            -1.1269     2.8548    -4.5605
 H            -3.8774     5.4943    -2.6055
 C            -2.6926     5.0440    -5.0183
 H            -2.1132     5.9744    -4.9971
 H            -2.3568     4.4668    -5.8836
 H            -3.7394     5.3188    -5.1788
 C            -1.4813     5.3787     4.7583
 H            -0.5267     5.9122     4.7599
 H            -2.2763     6.1321     4.8084
 H            -1.5396     4.7823     5.6729
 C             2.1586    -2.8556     1.3911
 C             3.0242    -3.9524     1.4592
 C             1.4845    -2.4734     2.5487
 C             3.2008    -4.6460     2.6477
 H             3.5553    -4.2718     0.5667
 C             1.6642    -3.1744     3.7379
 H             0.8161    -1.6187     2.5274
 C             2.5206    -4.2721     3.8110
 H             3.8798    -5.4948     2.6745
 H             1.1263    -2.8572     4.6279
 C             1.9658    -2.9477    -1.1444
 C             2.5454    -2.5697    -2.3552
 C             1.2095    -4.1217    -1.1097
 C             2.3792    -3.3476    -3.4954
 H             3.1311    -1.6569    -2.4087
 C             1.0442    -4.8936    -2.2528
 H             0.7591    -4.4418    -0.1745
 C             1.6290    -4.5243    -3.4664
 H             2.8439    -3.0336    -4.4268
 H             0.4528    -5.8044    -2.2004
 C             2.6943    -5.0446     5.0869
 H             2.1188    -5.9773     5.0647
 H             3.7420    -5.3150     5.2493
 H             2.3547    -4.4686     5.9516
 C             1.4818    -5.3818    -4.6904
 H             1.5421    -4.7858    -5.6051
 H             2.2755    -6.1365    -4.7393
 H             0.5262    -5.9136    -4.6929
 C             6.6613     0.3246     0.0357
 C             7.2806     1.5678     0.0923
 S             7.8275    -0.9514    -0.0415
 C             8.6773     1.4830     0.0754
 H             6.7306     2.5000     0.1493
 C             9.1411     0.1806     0.0091
 H             9.3305     2.3469     0.1106
 C            10.4893    -0.3121    -0.0220
 C            11.6062     0.5345     0.0510
 C            12.8631    -0.0169    -0.1435
 H            11.4794     1.5950     0.2047
 O            10.6165    -1.5907    -0.1551
 O            13.0414    -1.2907    -0.2717
 B            11.9488    -2.2790     0.0602
 F            12.0338    -3.3192    -0.8015
 F            12.0522    -2.6033     1.3806
 C            14.0902     0.7962    -0.2277
 C            15.3262     0.1597    -0.0635
 C            14.0522     2.1742    -0.4713
 C            16.5034     0.8868    -0.1220
 H            15.3423    -0.9094     0.1151
 C            15.2240     2.9086    -0.5351
 H            13.1051     2.6753    -0.6390
 C            16.4561     2.2666    -0.3560
 H            17.4618     0.3975     0.0126
 H            15.1982     3.9750    -0.7303
 C           -17.6747    -2.9822    -0.4718
 N           -18.6576    -3.5937    -0.5655
 C            17.6672     3.0244    -0.4187
 N            18.6488     3.6428    -0.4693

87
Compound 21 in the YAM100 data set, doi: 10.1002/anie.201903332
 B             7.0486    -0.1683    -0.0478
 N             5.4561    -0.0833    -0.0249
 C             4.7934    -0.4498     1.1023
 C             4.7984     0.2844    -1.1548
 C             3.4014    -0.4388     1.1123
 C             3.4066     0.2979    -1.1627
 C             2.6876    -0.0718    -0.0274
 H             2.8744    -0.6577     2.0313
 H             2.8824     0.5971    -2.0604
 O             7.5496     0.1363     1.2701
 O             7.5561     0.8444    -0.9406
 C             6.9515    -0.4265     2.3130
 C             7.6884    -0.6229     3.4876
 C             5.5880    -0.7924     2.2753
 C             7.0996    -1.2144     4.5897
 H             8.7279    -0.3136     3.4894
 C             5.0212    -1.4087     3.4031
 C             5.7626    -1.6260     4.5485
 H             7.6875    -1.3746     5.4888
 H             3.9885    -1.7414     3.3705
 H             5.3109    -2.1136     5.4057
 C             6.9632     0.9957    -2.1188
 C             5.5988     0.6834    -2.3064
 C             7.7073     1.5156    -3.1852
 C             5.0380     0.8416    -3.5846
 C             7.1246     1.6790    -4.4282
 H             8.7473     1.7626    -3.0023
 C             5.7867     1.3273    -4.6394
 H             4.0051     0.5567    -3.7575
 H             7.7180     2.0687    -5.2502
 H             5.3396     1.4309    -5.6223
 F             7.3603    -1.4483    -0.4565
 C             1.2141    -0.0518    -0.0228
 C             0.5055     0.9318    -0.7227
 C             0.4887    -1.0187     0.6832
 C            -0.8807     0.9477    -0.7246
 H             1.0468     1.7041    -1.2609
 C            -0.8974    -1.0035     0.6963
 H             1.0178    -1.8017     1.2182
 C            -1.5943    -0.0199    -0.0115
 H            -1.4217     1.7022    -1.2857
 H            -1.4510    -1.7451     1.2622
 C            -3.8262    -1.0999    -0.2458
 C            -3.7986     1.1113     0.2416
 C            -3.5068    -2.4093    -0.5844
 C            -5.1724    -0.6845    -0.1528
 C            -3.4460     2.4127     0.5778
 C            -5.1547     0.7271     0.1604
 C            -4.5536    -3.3006    -0.7978
 H            -2.4775    -2.7336    -0.6929
 C            -6.1962    -1.6002    -0.3727
 C            -4.4699     3.3278     0.8008
 H            -2.4085     2.7130     0.6775
 C            -6.1552     1.6661     0.3896
 C            -5.9040    -2.9276    -0.6926
 H            -4.3004    -4.3217    -1.0590
 H            -7.2285    -1.2692    -0.2978
 C            -5.8295     2.9862     0.7074
 H            -4.1909     4.3426     1.0602
 H            -7.1955     1.3590     0.3239
 N            -2.9965    -0.0037    -0.0058
 C            -7.0491    -3.9160    -0.9217
 C            -6.9492     4.0007     0.9474
 C            -6.4106     5.3921     1.2850
 H            -5.8105     5.3842     2.2008
 H            -5.7979     5.7981     0.4736
 H            -7.2468     6.0801     1.4440
 C            -7.8230     3.5277     2.1188
 H            -8.6339     4.2413     2.3026
 H            -8.2759     2.5524     1.9181
 H            -7.2304     3.4387     3.0346
 C            -7.8113     4.1144    -0.3188
 H            -8.6240     4.8329    -0.1645
 H            -7.2108     4.4533    -1.1688
 H            -8.2608     3.1545    -0.5894
 C            -7.9022    -4.0086     0.3523
 H            -8.3267    -3.0382     0.6260
 H            -8.7328    -4.7080     0.2059
 H            -7.3021    -4.3608     1.1972
 C            -6.5461    -5.3198    -1.2627
 H            -5.9541    -5.3268    -2.1837
 H            -5.9358    -5.7394    -0.4562
 H            -7.3995    -5.9884    -1.4134
 C            -7.9221    -3.4238    -2.0857
 H            -7.3357    -3.3493    -3.0069
 H            -8.7510    -4.1183    -2.2615
 H            -8.3503    -2.4379    -1.8820

84
Compound 22 in the YAM100 data set, doi: 10.1002/anie.201903332
 B            -7.4467     0.0695    -0.2034
 N            -5.8551     0.0286    -0.0910
 C            -5.1638     1.1970    -0.1208
 C            -5.2287    -1.1752    -0.0417
 C            -3.7718     1.1691    -0.0881
 C            -3.8373    -1.2210    -0.0106
 C            -3.0909    -0.0454    -0.0410
 H            -3.2210     2.0987    -0.0380
 H            -3.3360    -2.1784     0.0372
 O            -7.9280     1.2636     0.4462
 O            -7.9924    -1.0556     0.5147
 C            -7.2976     2.4065     0.2046
 C            -8.0069     3.6073     0.3314
 C            -5.9275     2.4380    -0.1362
 C            -7.3838     4.8152     0.0790
 H            -9.0527     3.5491     0.6129
 C            -5.3250     3.6782    -0.4054
 C            -6.0390     4.8567    -0.3070
 H            -7.9502     5.7378     0.1661
 H            -4.2863     3.7140    -0.7180
 H            -5.5602     5.8042    -0.5297
 C            -7.4263    -2.2439     0.3431
 C            -6.0595    -2.3716     0.0112
 C            -8.2018    -3.3938     0.5372
 C            -5.5271    -3.6573    -0.1818
 C            -7.6470    -4.6474     0.3590
 H            -9.2430    -3.2607     0.8099
 C            -6.3063    -4.7863    -0.0177
 H            -4.4921    -3.7704    -0.4881
 H            -8.2643    -5.5302     0.4975
 H            -5.8810    -5.7703    -0.1832
 F            -7.7368     0.0380    -1.5511
 C            -1.6164    -0.0824     0.0011
 C            -0.9476    -1.0299     0.7862
 C            -0.8625     0.8310    -0.7438
 C             0.4390    -1.0605     0.8273
 H            -1.5195    -1.7258     1.3926
 C             0.5255     0.7977    -0.7082
 H            -1.3682     1.5529    -1.3781
 C             1.1802    -0.1463     0.0781
 H             0.9626    -1.7841     1.4440
 H             1.1160     1.4960    -1.2924
 N             2.6020    -0.1694     0.1140
 C             3.2590     0.4927     1.1600
 C             4.6604     0.4924     1.2239
 C             2.5244     1.1621     2.1502
 C             5.2868     1.1455     2.2845
 C             3.1726     1.8115     3.1900
 H             1.4418     1.1690     2.1040
 C             4.5616     1.8029     3.2685
 H             6.3720     1.1393     2.3230
 H             2.5822     2.3223     3.9449
 H             5.0748     2.3075     4.0805
 C             3.2825    -1.0831    -0.7020
 C             2.5716    -1.9545    -1.5406
 C             4.6846    -1.1299    -0.6898
 C             3.2433    -2.8643    -2.3431
 H             1.4887    -1.9174    -1.5601
 C             5.3349    -2.0603    -1.4992
 C             4.6330    -2.9290    -2.3232
 H             2.6710    -3.5284    -2.9840
 H             6.4203    -2.0870    -1.4818
 H             5.1645    -3.6400    -2.9471
 C             5.4898    -0.1129     0.1028
 C             6.8003    -0.6939     0.6123
 C             6.9818    -1.7404     1.5019
 C             7.8991    -0.0218     0.0568
 C             8.2819    -2.1168     1.8380
 H             6.1245    -2.2546     1.9267
 C             9.1972    -0.3985     0.3932
 C             9.3783    -1.4504     1.2874
 H             8.4439    -2.9347     2.5336
 H            10.0541     0.1163    -0.0321
 H            10.3840    -1.7566     1.5601
 C             5.9988     0.9909    -0.8270
 C             7.4008     1.0258    -0.8382
 C             5.2589     1.8782    -1.5903
 C             8.0752     1.9586    -1.6211
 C             5.9356     2.8123    -2.3744
 H             4.1730     1.8448    -1.5769
 C             7.3308     2.8510    -2.3886
 H             9.1610     1.9927    -1.6357
 H             5.3731     3.5165    -2.9801
 H             7.8408     3.5851    -3.0052

185
Compound 23 in the YAM100 data set, doi: 10.1002/anie.202302978
 C             2.2968    -2.5862     3.5440
 C             2.7635    -3.5589     2.6632
 C             4.1461    -3.7290     2.5233
 C             5.0234    -2.9497     3.2726
 C             4.5546    -1.9703     4.1467
 C             3.1745    -1.7805     4.2692
 C             6.1439    -0.0731     3.9388
 C             7.3980    -0.2936     3.3616
 C             7.9372     0.6419     2.4829
 C             7.2359     1.7907     2.1235
 C             5.9647     1.9935     2.6736
 C             5.4394     1.0742     3.5801
 C             0.9269    -4.3519    -0.6179
 C             1.0531    -3.8553    -1.9199
 C             1.6527    -2.6331    -2.2124
 C             2.0957    -1.8506    -1.1283
 C             2.1855    -2.4549     0.1288
 C             1.6465    -3.7067     0.4089
 C             4.2278    -1.8328    -3.5676
 C             2.9722    -1.3540    -3.9394
 C             2.8828    -0.0782    -4.5013
 C             4.0287     0.7053    -4.6356
 C             5.2757     0.2414    -4.2340
 C             5.3700    -1.0540    -3.7082
 C             7.5246     2.4062    -0.2878
 C             6.4660     2.9996    -0.9731
 C             6.1447     2.6242    -2.2777
 C             6.8791     1.6172    -2.9159
 C           -11.3921    -1.4270    -0.9434
 C           -11.5522    -0.0618    -0.7469
 H             1.2238    -2.4461     3.6235
 H             6.0979    -3.0614     3.1764
 H             8.9094     0.4916     2.0316
 H             4.4582     1.2175     4.0198
 H             0.5668    -4.3973    -2.7287
 H             2.6092    -1.8784     0.9456
 H             5.8859     3.7543    -0.4538
 H             8.5078     0.2659    -2.7492
 H             0.8468    -4.3951     2.3064
 H             2.1627    -5.3501     1.6630
 H             5.0151    -0.5644     5.6885
 H             6.3230    -1.6944     5.3176
 H             7.4323     3.7728     1.3499
 H             8.9133     2.8071     1.2867
 H             0.8588    -1.6115    -3.9575
 H             1.7477    -3.0773    -4.2877
 H             6.2695     1.9918    -4.9345
 H             7.3331     0.5923    -4.7293
 H            -0.8924    -4.0956     1.2670
 H            -3.0795    -5.1448     1.3996
 H            -2.0458    -7.7347    -1.8596
 H             0.1802    -6.6958    -1.9668
 H            -4.2736    -6.8731    -2.4582
 H            -6.6921    -6.5394    -2.6004
 H            -6.9099    -6.3796     1.6843
 H            -4.5173    -6.8324     1.8220
 C             7.9524     1.0442    -2.2403
 C             8.2853     1.4338    -0.9468
 C             1.8091    -4.3219     1.7916
 C             5.5315    -1.0827     4.8779
 C             7.8290     2.7758     1.1437
 C             1.7440    -2.1795    -3.6568
 C             6.4898     1.1349    -4.2909
 C            -1.1044    -4.9454     0.6273
 C            -2.3511    -5.5358     0.6964
 C            -2.7470    -6.5114    -0.2289
 C            -1.7890    -6.9510    -1.1515
 C            -0.5266    -6.3646    -1.2105
 C            -0.1774    -5.3072    -0.3595
 C            -4.1939    -6.8014    -0.3073
 C            -4.8552    -6.8141    -1.5424
 C            -6.2252    -6.6002    -1.6216
 C            -6.9854    -6.3451    -0.4709
 C            -6.3526    -6.5356     0.7660
 C            -4.9896    -6.7698     0.8458
 C            -2.3849     6.1880     1.5858
 C            -3.7426     6.4363     1.7147
 C            -4.4576     7.0763     0.6951
 C            -3.7198     7.6326    -0.3590
 C            -2.3566     7.3995    -0.4773
 C            -1.6792     6.5814     0.4403
 C             0.7280     4.5527    -1.5691
 C            -0.1463     5.5743    -1.2355
 C            -0.4145     5.8914     0.1042
 C             0.3853     5.2740     1.0770
 C             1.2454     4.2351     0.7437
 C             1.3573     3.7867    -0.5779
 C             2.1929    -0.3742    -1.1907
 C             3.1131     0.4001    -0.4712
 C             2.9267     1.7722    -0.3104
 C             1.8228     2.4169    -0.8851
 C             0.9554     1.6506    -1.6752
 C             1.1304     0.2891    -1.8146
 C            -5.9173     6.8623     0.6223
 C            -6.4521     6.4009    -0.5867
 C            -7.6804     5.7626    -0.6283
 C            -8.4444     5.5693     0.5316
 C            -7.9883     6.1978     1.7016
 C            -6.7471     6.8185     1.7505
 O             9.3454     0.9146    -0.2519
 H            -1.9013     5.5545     2.3223
 H            -4.2843     5.9978     2.5477
 H            -4.2336     8.2018    -1.1291
 H            -1.8254     7.8016    -1.3353
 H             0.8437     4.2687    -2.6117
 H            -0.7225     6.0472    -2.0246
 H             0.2628     5.5407     2.1230
 H             1.7418     3.6803     1.5329
 H             3.9697    -0.0750    -0.0008
 H             3.6460     2.3345     0.2803
 H             0.0698     2.1171    -2.0955
 H             0.3821    -0.2854    -2.3471
 H            -5.8353     6.4192    -1.4803
 H            -7.9847     5.2986    -1.5601
 H            -8.5835     6.1508     2.6086
 H            -6.3924     7.2287     2.6922
 H            -9.4932     4.2468     2.6814
 H            -9.8888     4.5385    -1.5847
 H           -10.9426     2.3631    -1.6328
 H           -10.6961     2.1495     2.6489
 H            -9.0683    -6.3236     1.3623
 H            -7.8475    -4.7021    -2.4210
 H            -9.5110    -2.9365    -2.2031
 H           -10.7047    -4.5154     1.5998
 H           -10.2653     0.1620     2.3744
 H           -10.0261    -2.2295     2.0431
 H           -11.6931    -1.8691    -1.8894
 H           -11.9907     0.5316    -1.5435
 H             4.2823    -2.8180    -3.1170
 H             3.9661     1.7181    -5.0145
 O             1.6362     0.3479    -4.8613
 O             6.6188    -1.4710    -3.3464
 C             1.4860     1.7121    -5.1651
 H             0.4169     1.8766    -5.3121
 H             1.8430     2.3443    -4.3415
 H             2.0173     1.9865    -6.0861
 C             6.7027    -2.6131    -2.5320
 H             7.7493    -2.7010    -2.2327
 H             6.0751    -2.5149    -1.6362
 H             6.4119    -3.5253    -3.0700
 C             4.4977     4.3164    -2.4672
 H             3.9539     4.0814    -1.5464
 H             5.2116     5.1267    -2.2687
 H             3.7782     4.6464    -3.2187
 O             5.1393     3.1859    -3.0059
 O             5.3017     3.1231     2.2749
 O             8.0325    -1.4565     3.7088
 O             4.5423    -4.6652     1.6160
 O             2.7695    -0.7758     5.1035
 C            -9.8426     3.8679     1.7264
 C            -9.5078     4.5408     0.5423
 C           -10.0392     4.0162    -0.6452
 C           -10.6687     2.7817    -0.6698
 C           -10.8378     2.0217     0.4967
 C           -10.5072     2.6519     1.7055
 C            -9.1562    -5.5827     0.5728
 C            -8.2737    -5.6200    -0.5180
 C            -8.5066    -4.7103    -1.5588
 C            -9.4504    -3.7025    -1.4355
 C           -10.1927    -3.5510    -0.2580
 C           -10.0881    -4.5629     0.7062
 C           -11.0917     0.5662     0.4215
 C           -10.6362    -0.2698     1.4512
 C           -10.4966    -1.6350     1.2655
 C           -10.7880    -2.2309     0.0324
 C            10.1143    -0.0737    -0.8864
 H             9.5158    -0.9633    -1.1269
 H            10.5770     0.2978    -1.8101
 H            10.9006    -0.3506    -0.1814
 C             4.1397     3.4662     2.9885
 H             3.3459     2.7189     2.8537
 H             4.3437     3.5736     4.0618
 H             3.8024     4.4217     2.5837
 C             9.2968    -1.6955     3.1437
 H             9.2495    -1.7398     2.0470
 H            10.0245    -0.9260     3.4327
 H             9.6262    -2.6616     3.5297
 C             5.9160    -4.7501     1.3342
 H             6.3157    -3.7886     0.9835
 H             6.4956    -5.0736     2.2091
 H             6.0198    -5.4952     0.5438
 C             1.3884    -0.5372     5.2095
 H             0.9478    -0.2656     4.2409
 H             0.8536    -1.4081     5.6108
 H             1.2753     0.2985     5.9020

117
Compound 24 in the YAM100 data set, doi: 10.1021/acsmaterialslett.2c01174
 C             2.2052    -0.7414    -0.9550
 C             0.8201    -0.7342    -0.9606
 C             0.1198    -0.0003     0.0002
 C             0.8202     0.7335     0.9611
 C             2.2053     0.7405     0.9555
 C             2.9207    -0.0005     0.0002
 H             2.7504    -1.3090    -1.7016
 H             0.2693    -1.2829    -1.7175
 H             0.2695     1.2823     1.7180
 H             2.7505     1.3080     1.7021
 N            -1.2878    -0.0002     0.0002
 C            -2.0983     1.1299     0.0147
 C            -2.0985    -1.1302    -0.0143
 C            -1.7415     2.4774    -0.0099
 C            -3.4522     0.7227     0.0091
 C            -1.7418    -2.4778     0.0103
 C            -3.4523    -0.7228    -0.0087
 C            -2.7601     3.4146    -0.0131
 H            -0.7023     2.7865    -0.0352
 C            -4.4628     1.6769     0.0053
 C            -2.7606    -3.4149     0.0135
 H            -0.7027    -2.7870     0.0356
 C            -4.4630    -1.6769    -0.0049
 C            -4.1223     3.0352     0.0004
 H            -2.5184     4.4719    -0.0311
 H            -5.5078     1.3851     0.0009
 C            -4.1227    -3.0353    -0.0000
 H            -2.5190    -4.4722     0.0315
 H            -5.5080    -1.3850    -0.0006
 C            -5.1353    -4.0308    -0.0006
 C            -6.0013    -4.8833    -0.0002
 C            -5.1348     4.0308     0.0009
 C            -6.0007     4.8835     0.0005
 C            -7.0137    -5.8795    -0.0013
 C            -8.3677    -5.5123    -0.0068
 C            -6.6693    -7.2388    -0.0121
 C            -9.3547    -6.4877    -0.0025
 H            -8.6611    -4.4689    -0.0055
 C            -7.6578    -8.2148     0.0003
 H            -5.6304    -7.5479    -0.0102
 C            -9.0107    -7.8473     0.0113
 C            -7.0129     5.8798     0.0014
 C            -8.3670     5.5128     0.0068
 C            -6.6683     7.2391     0.0122
 C            -9.3538     6.4884     0.0023
 H            -8.6605     4.4694     0.0056
 C            -7.6567     8.2152    -0.0004
 H            -5.6294     7.5481     0.0103
 C            -9.0096     7.8479    -0.0116
 C             4.3396    -0.0006     0.0002
 C             5.5549    -0.0006     0.0002
 C             6.9737    -0.0005     0.0002
 C             7.6886     0.7036     0.9832
 C             7.6886    -0.7046    -0.9829
 C             9.0735     0.6979     0.9837
 H             7.1430     1.2577     1.7396
 C             9.0736    -0.6987    -0.9835
 H             7.1430    -1.2588    -1.7393
 C             9.7869    -0.0003     0.0000
 H             9.6194     1.2590     1.7353
 H             9.6194    -1.2597    -1.7352
 C            11.2597    -0.0002    -0.0000
 C            11.9595    -0.3486     1.1613
 C            11.4964    -0.7964     2.4216
 N            13.3450    -0.3361     1.1950
 C            12.6148    -1.0301     3.2020
 H            10.4600    -0.9379     2.6928
 C            13.7478    -0.7401     2.4113
 H            12.6440    -1.3805     4.2243
 C            11.9594     0.3483    -1.1614
 C            11.4961     0.7960    -2.4217
 N            13.3448     0.3360    -1.1952
 C            12.6144     1.0299    -3.2022
 H            10.4596     0.9373    -2.6928
 C            13.7475     0.7400    -2.4117
 H            12.6434     1.3803    -4.2245
 B            14.2829    -0.0000    -0.0002
 C            15.1842    -0.8466     2.7708
 H            15.6824    -1.5732     2.1219
 H            15.6864     0.1120     2.6112
 H            15.2998    -1.1502     3.8122
 C            15.1839     0.8467    -2.7713
 H            15.6820     1.5733    -2.1223
 H            15.6862    -0.1119    -2.6117
 H            15.2993     1.1503    -3.8127
 O            -7.2831     9.5245    -0.0728
 O            -9.9774     8.8142    -0.0412
 O           -10.6641     6.1038    -0.0558
 O           -10.6649    -6.1029     0.0556
 O            -9.9786    -8.8134     0.0408
 O            -7.2844    -9.5242     0.0727
 C            -7.6407    10.3137     1.0533
 H            -8.7257    10.3538     1.1840
 H            -7.1735     9.9218     1.9654
 H            -7.2567    11.3163     0.8568
 C           -10.5544     8.9848    -1.3320
 H           -11.0299     8.0583    -1.6701
 H           -11.3064     9.7696    -1.2332
 H            -9.7927     9.2972    -2.0550
 C           -11.4220     6.4225     1.1043
 H           -11.0095     5.9170     1.9860
 H           -11.4472     7.5022     1.2796
 H           -12.4330     6.0552     0.9198
 C           -11.4228    -6.4215    -1.1047
 H           -11.0101    -5.9159    -1.9863
 H           -11.4481    -7.5011    -1.2800
 H           -12.4338    -6.0541    -0.9202
 C           -10.5557    -8.9840     1.3315
 H            -9.7942    -9.2966     2.0545
 H           -11.0312    -8.0575     1.6696
 H           -11.3079    -9.7688     1.2325
 C            -7.6420   -10.3132    -1.0536
 H            -7.1747    -9.9212    -1.9657
 H            -7.2582   -11.3159    -0.8571
 H            -8.7270   -10.3531    -1.1844
 F            15.0694    -1.0996    -0.3066
 F            15.0692     1.0997     0.3061

117
Compound 25 in the YAM100 data set, doi: 10.1021/acsmaterialslett.2c01174
 C             2.7650     0.6330     0.7960
 C             1.3802     0.6570     0.8214
 C             0.6494    -0.0920    -0.1037
 C             1.3189    -0.8725    -1.0489
 C             2.7036    -0.9115    -1.0623
 C             3.4511    -0.1558    -0.1431
 H             3.3334     1.2138     1.5146
 H             0.8529     1.2444     1.5663
 H             0.7449    -1.4346    -1.7784
 H             3.2242    -1.5169    -1.7967
 N            -0.7595    -0.0607    -0.0832
 C            -1.5932    -1.1710    -0.0259
 C            -1.5447     1.0853    -0.1155
 C            -1.2633    -2.5229     0.0608
 C            -2.9385    -0.7350    -0.0211
 C            -1.1585     2.4215    -0.2126
 C            -2.9075     0.7090    -0.0789
 C            -2.3006    -3.4368     0.1277
 H            -0.2299    -2.8511     0.0836
 C            -3.9680    -1.6663     0.0470
 C            -2.1561     3.3803    -0.2478
 H            -0.1128     2.7038    -0.2677
 C            -3.8965     1.6848    -0.1157
 C            -3.6550    -3.0295     0.1164
 H            -2.0805    -4.4968     0.1951
 H            -5.0068    -1.3529     0.0518
 C            -3.5261     3.0330    -0.1949
 H            -1.8917     4.4297    -0.3225
 H            -4.9478     1.4175    -0.0887
 C            -4.5164     4.0501    -0.2297
 C            -5.3637     4.9207    -0.2604
 C            -4.6873    -4.0022     0.1828
 C            -5.5698    -4.8358     0.2407
 C            -6.3549     5.9373    -0.2950
 C            -7.7163     5.5995    -0.2647
 C            -5.9825     7.2885    -0.3448
 C            -8.6828     6.5943    -0.3041
 H            -8.0311     4.5633    -0.2196
 C            -6.9508     8.2834    -0.3921
 H            -4.9375     7.5753    -0.3671
 C            -8.3110     7.9445    -0.3779
 C            -6.6009    -5.8102     0.3068
 C            -7.9476    -5.4170     0.3104
 C            -6.2828    -7.1753     0.3541
 C            -8.9526    -6.3713     0.3803
 H            -8.2210    -4.3690     0.2680
 C            -7.2893    -8.1296     0.4320
 H            -5.2501    -7.5045     0.3504
 C            -8.6344    -7.7352     0.4515
 C             4.8685    -0.1889    -0.1624
 C             6.0845    -0.2127    -0.1725
 O            -6.9399    -9.4417     0.5590
 O            -9.6199    -8.6795     0.5451
 O           -10.2540    -5.9583     0.4458
 O           -10.0013     6.2351    -0.3371
 O            -9.2591     8.9287    -0.4420
 O            -6.5512     9.5807    -0.5230
 C            -7.3327   -10.2739    -0.5234
 H            -8.4205   -10.2978    -0.6338
 H            -6.9650   -11.2742    -0.2876
 C           -10.1705    -8.7805     1.8544
 H           -10.6199    -7.8302     2.1608
 H           -10.9400    -9.5532     1.8076
 H            -9.3990    -9.0760     2.5740
 C           -11.0406    -6.3147    -0.6838
 H           -10.6359    -5.8587    -1.5957
 H           -11.0899    -7.4006    -0.8083
 H           -12.0406    -5.9191    -0.4977
 C           -10.7433     6.6180     0.8138
 H           -10.3343     6.1416     1.7132
 H           -10.7449     7.7044     0.9435
 H           -11.7631     6.2644     0.6522
 C            -9.8390     9.0587    -1.7360
 H            -9.0749     9.3257    -2.4744
 H           -10.3351     8.1292    -2.0342
 H           -10.5745     9.8622    -1.6661
 C            -6.8823    10.4232     0.5720
 H            -6.4148    10.0602     1.4959
 H            -6.4800    11.4088     0.3306
 H            -7.9650    10.4910     0.7100
 C             7.4914    -0.2567    -0.2042
 C             8.3987     0.3962     0.6336
 C             8.2622    -1.0008    -1.1447
 C             9.6881     0.0324     0.2066
 H             8.1628     1.0666     1.4464
 N             9.5608    -0.8157    -0.8868
 C             7.7708    -1.8461    -2.2576
 C            10.9514     0.4177     0.6804
 B            10.7341    -1.3939    -1.7361
 H             8.1059    -1.4377    -3.2158
 H             8.1890    -2.8536    -2.1793
 H             6.6812    -1.8931    -2.2395
 C            12.1058    -0.0338     0.0362
 N            12.0361    -0.8462    -1.0860
 F            10.7211    -2.7774    -1.6778
 F            10.6276    -0.9492    -3.0429
 C            13.4738     0.1573     0.3513
 C            13.2853    -1.1477    -1.4747
 C            14.2059    -0.5303    -0.5983
 H            13.8463     0.7253     1.1916
 C            13.5585    -2.0151    -2.6478
 H            15.2816    -0.6081    -0.6732
 H            13.1334    -3.0105    -2.4872
 H            13.0745    -1.6078    -3.5402
 H            14.6318    -2.1021    -2.8220
 C            11.0559     1.2998     1.8568
 C            11.8153     2.4750     1.7974
 C            10.3963     0.9739     3.0485
 C            11.9087     3.3070     2.9066
 H            12.3079     2.7408     0.8674
 C            10.5000     1.8046     4.1577
 H             9.8243     0.0530     3.1032
 C            11.2538     2.9732     4.0891
 H            12.4900     4.2219     2.8450
 H             9.9943     1.5353     5.0800
 H            11.3303     3.6230     4.9556
 H            -6.8743    -9.9336    -1.4604

95
Compound 26 in the YAM100 data set, doi: 10.1021/acsmaterialslett.0c00387
 C            -3.1936    -1.6651    -0.4187
 C            -2.6986    -2.9549    -0.5525
 C            -1.2966    -2.9892    -0.5603
 C            -0.7206    -1.7312    -0.4298
 C             1.2966    -2.9890    -0.5602
 C             0.7204    -1.7310    -0.4298
 H            -3.3497    -3.8152    -0.6436
 C             2.6986    -2.9545    -0.5524
 C             3.1934    -1.6645    -0.4186
 H             3.3499    -3.8147    -0.6436
 S             1.8948    -0.4902    -0.2986
 S            -1.8952    -0.4905    -0.2987
 P             0.0001    -4.2689    -0.6665
 C             0.0002    -5.1081     0.9371
 C             0.0003    -6.5031     0.9306
 C             0.0001    -4.4072     2.1464
 C             0.0004    -7.1974     2.1375
 H             0.0004    -7.0239    -0.0226
 C             0.0001    -5.1056     3.3468
 H            -0.0000    -3.3201     2.1477
 C             0.0003    -6.5003     3.3415
 H             0.0005    -8.2832     2.1362
 H             0.0000    -4.5646     4.2881
 H             0.0003    -7.0433     4.2820
 O             0.0002    -5.2074    -1.8264
 C            -4.5269    -1.2566    -0.3766
 C            -5.6916    -0.9014    -0.3376
 C            -7.0404    -0.5098    -0.2953
 C            -8.0889    -1.4820    -0.3927
 C            -7.4385     0.8103    -0.1607
 C            -9.4792    -1.0892    -0.3515
 C            -8.7932     1.1875    -0.1207
 H            -6.6790     1.5807    -0.0847
 C            -9.8488     0.2923    -0.2098
 H            -9.0092     2.2469    -0.0152
 N            -7.9043    -2.7932    -0.5255
 N           -10.3090    -2.1287    -0.4559
 S            -9.3836    -3.4605    -0.5920
 C           -11.2307     0.7261    -0.1622
 C           -12.3812    -0.0388    -0.2675
 S           -11.6171     2.4017     0.0503
 C           -13.5679     0.7077    -0.1815
 H           -12.3482    -1.1115    -0.4032
 C           -13.3247     2.0727    -0.0055
 C           -14.3471     3.0525     0.1121
 H           -15.3586     2.6602     0.0546
 C           -14.2659     4.4035     0.2850
 C           -13.0285     5.0986     0.3829
 N           -12.0021     5.6397     0.4597
 C           -15.4742     5.2538     0.3846
 O           -15.4477     6.4526     0.5381
 O           -16.6092     4.5386     0.2847
 C           -17.8025     5.3137     0.3745
 H           -18.6237     4.6045     0.2770
 H           -17.8531     5.8311     1.3355
 H           -17.8390     6.0569    -0.4255
 C           -14.9332     0.0987    -0.2706
 H           -15.5173     0.2835     0.6368
 H           -15.4997     0.5012    -1.1167
 H           -14.8588    -0.9822    -0.4041
 C             4.5266    -1.2559    -0.3765
 C             5.6913    -0.9005    -0.3375
 C             7.0401    -0.5091    -0.2952
 C             8.0885    -1.4815    -0.3926
 C             7.4384     0.8110    -0.1606
 C             9.4788    -1.0888    -0.3514
 N             7.9036    -2.7926    -0.5254
 C             8.7932     1.1880    -0.1206
 H             6.6790     1.5815    -0.0846
 C             9.8487     0.2926    -0.2098
 N            10.3085    -2.1284    -0.4558
 S             9.3829    -3.4601    -0.5919
 H             9.0093     2.2474    -0.0151
 C            11.2306     0.7262    -0.1621
 C            12.3809    -0.0389    -0.2675
 S            11.6173     2.4018     0.0504
 C            13.5678     0.7074    -0.1815
 H            12.3478    -1.1116    -0.4032
 C            13.3248     2.0725    -0.0055
 C            14.9330     0.0982    -0.2706
 C            14.3474     3.0521     0.1121
 H            15.4995     0.5006    -1.1167
 H            15.5171     0.2830     0.6368
 H            14.8584    -0.9826    -0.4041
 H            15.3588     2.6597     0.0546
 C            14.2664     4.4032     0.2850
 C            13.0290     5.0985     0.3829
 C            15.4748     5.2532     0.3846
 N            12.0027     5.6397     0.4598
 O            15.4484     6.4521     0.5379
 O            16.6097     4.5379     0.2845
 C            17.8030     5.3129     0.3740
 H            18.6242     4.6035     0.2765
 H            17.8395     6.0560    -0.4261
 H            17.8539     5.8304     1.3349

115
Compound 27 in the YAM100 data set, doi: 10.1021/acsmaterialslett.0c00387
 C             3.1966    -0.5049    -0.2191
 C             2.7006     0.7778    -0.4025
 C             1.2975     0.8110    -0.4116
 C             0.7206    -0.4392    -0.2329
 C            -1.2972     0.8112    -0.4117
 C            -0.7205    -0.4391    -0.2329
 H             3.3481     1.6365    -0.5277
 C            -2.7003     0.7783    -0.4025
 C            -3.1965    -0.5043    -0.2191
 H            -3.3477     1.6370    -0.5278
 S            -1.8974    -1.6738    -0.0539
 S             1.8973    -1.6741    -0.0538
 P             0.0003     2.0849    -0.5665
 C             0.0003     2.9837     1.0049
 C             0.0005     4.3774     0.9468
 C             0.0002     2.3283     2.2395
 C             0.0005     5.1163     2.1270
 H             0.0005     4.8626    -0.0251
 C             0.0003     3.0709     3.4130
 H             0.0001     1.2420     2.2806
 C             0.0004     4.4644     3.3561
 H             0.0006     6.2013     2.0853
 H             0.0002     2.5652     4.3739
 H             0.0004     5.0421     4.2758
 O             0.0003     2.9806    -1.7601
 C             4.5275    -0.9211    -0.1605
 C             5.6847    -1.3034    -0.1047
 C            -4.5275    -0.9204    -0.1606
 C            -5.6847    -1.3025    -0.1049
 C             7.0119    -1.7333    -0.0424
 C             7.4741    -3.0338     0.1102
 S             8.3207    -0.5950    -0.1594
 C             8.8844    -3.0888     0.1303
 C             9.5058    -1.8622    -0.0030
 H             9.4489    -4.0055     0.2393
 C            10.9183    -1.5500    -0.0239
 C            11.9373    -2.5575     0.0839
 C            11.3902    -0.2539    -0.1506
 C            13.3465    -2.2121     0.0582
 N            11.7267    -3.8671     0.2139
 C            12.7552     0.0802    -0.1754
 H            10.6787     0.5621    -0.2368
 C            13.7768    -0.8492    -0.0749
 N            14.1428    -3.2756     0.1703
 S            13.1833    -4.5810     0.2949
 H            13.0055     1.1320    -0.2814
 C            15.1742    -0.4675    -0.1025
 C            16.2968    -1.2779    -0.0459
 S            15.6213     1.2025    -0.2224
 C            17.5095    -0.5716    -0.1004
 H            16.2260    -2.3543     0.0328
 C            17.3164     0.8091    -0.1997
 C            18.8518    -1.2343    -0.0567
 C            18.3733     1.7554    -0.2706
 H            19.4347    -1.0246    -0.9595
 H            19.4403    -0.8970     0.8027
 H            18.7382    -2.3172     0.0221
 H            19.3699     1.3235    -0.2427
 C            18.3421     3.1164    -0.3679
 C            17.1312     3.8616    -0.4171
 C            19.5807     3.9248    -0.4297
 N            16.1257     4.4444    -0.4552
 O            19.5995     5.1307    -0.5152
 O            20.6888     3.1630    -0.3801
 C            21.9095     3.8969    -0.4369
 H            22.7043     3.1534    -0.3874
 H            21.9729     4.4661    -1.3674
 H            21.9799     4.5916     0.4034
 C             6.5802    -4.2239     0.2364
 H             6.7488    -4.7405     1.1870
 H             5.5291    -3.9318     0.1881
 H             6.7725    -4.9438    -0.5658
 C            -7.0119    -1.7325    -0.0425
 C            -7.4739    -3.0331     0.1101
 S            -8.3208    -0.5944    -0.1595
 C            -8.8842    -3.0882     0.1302
 C            -6.5799    -4.2231     0.2363
 C            -9.5057    -1.8617    -0.0031
 H            -9.4487    -4.0050     0.2393
 H            -6.7722    -4.9430    -0.5659
 H            -5.5289    -3.9310     0.1880
 H            -6.7485    -4.7397     1.1869
 C           -10.9183    -1.5497    -0.0240
 C           -11.9372    -2.5573     0.0839
 C           -11.3903    -0.2536    -0.1506
 C           -13.3465    -2.2119     0.0582
 N           -11.7265    -3.8668     0.2139
 C           -12.7553     0.0805    -0.1754
 H           -10.6789     0.5625    -0.2369
 C           -13.7769    -0.8491    -0.0750
 N           -14.1426    -3.2755     0.1702
 S           -13.1830    -4.5809     0.2948
 H           -13.0057     1.1322    -0.2815
 C           -15.1743    -0.4675    -0.1026
 C           -16.2968    -1.2780    -0.0459
 S           -15.6215     1.2024    -0.2225
 C           -17.5096    -0.5718    -0.1004
 H           -16.2259    -2.3544     0.0329
 C           -17.3166     0.8089    -0.1997
 C           -18.8518    -1.2347    -0.0567
 C           -18.3737     1.7551    -0.2707
 H           -19.4403    -0.8975     0.8028
 H           -19.4348    -1.0250    -0.9594
 H           -18.7382    -2.3175     0.0220
 H           -19.3701     1.3231    -0.2428
 C           -18.3425     3.1161    -0.3680
 C           -17.1317     3.8613    -0.4172
 C           -19.5812     3.9243    -0.4298
 N           -16.1263     4.4443    -0.4553
 O           -19.6001     5.1302    -0.5151
 O           -20.6893     3.1624    -0.3799
 C           -21.9100     3.8963    -0.4364
 H           -22.7047     3.1527    -0.3865
 H           -21.9802     4.5910     0.4040
 H           -21.9737     4.4654    -1.3668

141
Compound 28 in the YAM100 data set, doi: 10.1021/acsmaterialslett.0c00387
 C            -3.2040     4.6756     0.4361
 C            -2.7051     5.8796     0.8989
 C            -1.2975     5.9150     0.9085
 C            -0.7221     4.7373     0.4609
 C             1.2975     5.9150     0.9085
 C             0.7221     4.7372     0.4609
 H            -3.3416     6.6780     1.2581
 C             2.7051     5.8796     0.8990
 C             3.2040     4.6756     0.4362
 H             3.3416     6.6780     1.2582
 S             1.9035     3.5806     0.0038
 S            -1.9035     3.5806     0.0038
 P            -0.0000     7.1244     1.3263
 C             0.0000     8.3221    -0.0347
 C             0.0000     9.6759     0.3009
 C             0.0000     7.9284    -1.3760
 C             0.0000    10.6369    -0.7070
 H            -0.0000     9.9555     1.3506
 C             0.0000     8.8913    -2.3769
 H             0.0000     6.8722    -1.6334
 C             0.0000    10.2453    -2.0421
 H             0.0000    11.6915    -0.4483
 H             0.0000     8.5884    -3.4197
 H             0.0000    10.9958    -2.8272
 O            -0.0000     7.7702     2.6724
 C            -4.5811     4.2703     0.2875
 C            -5.6648     5.0479    -0.0861
 S            -5.0470     2.6247     0.5888
 C            -6.8804     4.3089    -0.1282
 C            -6.7048     2.9743     0.2006
 C            -8.2024     4.8921    -0.5041
 H            -8.4647     5.7319     0.1483
 H            -8.1911     5.2709    -1.5326
 H            -8.9920     4.1416    -0.4305
 C            -5.5860     6.4964    -0.4494
 H            -5.8308     7.1414     0.4034
 H            -4.5838     6.7655    -0.7916
 H            -6.2957     6.7354    -1.2464
 C            -7.6774     1.9720     0.2494
 C            -8.5247     1.0951     0.2937
 C            -9.5001     0.0956     0.3418
 C            -9.3196    -1.2428     0.6712
 S           -11.1564     0.4604    -0.0351
 C           -10.5349    -1.9498     0.6112
 C           -11.6332    -1.1895     0.2462
 H           -10.5984    -3.0085     0.8354
 C            -8.0013    -1.8421     1.0393
 H            -7.7213    -2.6372     0.3404
 H            -7.2134    -1.0862     1.0270
 H            -8.0352    -2.2827     2.0411
 C           -12.9954    -1.6568     0.1069
 C           -14.0769    -0.7985    -0.2764
 C           -13.3558    -2.9761     0.3350
 C           -15.4346    -1.2843    -0.4110
 C           -14.6719    -3.4512     0.2054
 H           -12.5966    -3.6918     0.6293
 C           -15.7503    -2.6611    -0.1624
 H           -14.8380    -4.5053     0.4096
 N           -13.9556     0.5000    -0.5427
 N           -16.2901    -0.3282    -0.7757
 S           -15.4356     1.0472    -0.9280
 C           -17.0920    -3.1916    -0.2848
 C           -18.2567    -2.5281    -0.6371
 S           -17.4036    -4.8676     0.0264
 C           -19.3939    -3.3516    -0.6589
 H           -18.2685    -1.4718    -0.8704
 C           -19.0993    -4.6747    -0.3170
 C           -20.7630    -2.8567    -1.0104
 H           -20.7337    -1.7899    -1.2400
 H           -21.1670    -3.3757    -1.8857
 H           -21.4682    -3.0014    -0.1854
 C           -20.0647    -5.7142    -0.2612
 H           -21.0766    -5.4056    -0.5083
 C           -19.9303    -7.0364     0.0516
 C           -18.6841    -7.6265     0.4017
 N           -17.6521    -8.0819     0.6842
 C           -21.0852    -7.9618     0.0489
 O           -21.0126    -9.1382     0.3189
 O           -22.2321    -7.3440    -0.2897
 C           -23.3751    -8.1953    -0.3065
 H           -23.5445    -8.6313     0.6809
 H           -24.2126    -7.5604    -0.5940
 H           -23.2412    -9.0050    -1.0278
 C             4.5811     4.2703     0.2875
 C             5.6648     5.0479    -0.0860
 S             5.0470     2.6247     0.5889
 C             6.8804     4.3089    -0.1281
 C             5.5860     6.4964    -0.4493
 C             6.7048     2.9743     0.2007
 C             8.2024     4.8921    -0.5040
 H             4.5838     6.7655    -0.7915
 H             5.8308     7.1414     0.4035
 H             6.2958     6.7354    -1.2463
 C             7.6774     1.9720     0.2495
 H             8.1912     5.2709    -1.5325
 H             8.4647     5.7319     0.1484
 H             8.9920     4.1416    -0.4304
 C             8.5247     1.0951     0.2938
 C             9.5001     0.0956     0.3418
 C             9.3196    -1.2428     0.6712
 S            11.1565     0.4604    -0.0350
 C            10.5349    -1.9498     0.6112
 C             8.0013    -1.8421     1.0393
 C            11.6332    -1.1895     0.2463
 H            10.5984    -3.0086     0.8354
 H             8.0351    -2.2825     2.0412
 H             7.2133    -1.0863     1.0267
 H             7.7215    -2.6374     0.3405
 C            12.9954    -1.6568     0.1069
 C            14.0769    -0.7985    -0.2763
 C            13.3558    -2.9761     0.3350
 C            15.4346    -1.2843    -0.4109
 N            13.9556     0.5000    -0.5425
 C            14.6719    -3.4512     0.2054
 H            12.5966    -3.6918     0.6292
 C            15.7503    -2.6611    -0.1623
 N            16.2902    -0.3281    -0.7755
 S            15.4356     1.0472    -0.9278
 H            14.8380    -4.5053     0.4096
 C            17.0920    -3.1916    -0.2848
 C            18.2567    -2.5280    -0.6370
 S            17.4036    -4.8676     0.0263
 C            19.3939    -3.3515    -0.6589
 H            18.2686    -1.4718    -0.8703
 C            19.0993    -4.6747    -0.3171
 C            20.7630    -2.8566    -1.0103
 C            20.0647    -5.7142    -0.2612
 H            21.1670    -3.3756    -1.8856
 H            20.7338    -1.7898    -1.2399
 H            21.4682    -3.0014    -0.1853
 H            21.0766    -5.4056    -0.5083
 C            19.9303    -7.0364     0.0515
 C            18.6841    -7.6265     0.4015
 C            21.0852    -7.9618     0.0487
 N            17.6521    -8.0820     0.6840
 O            21.0125    -9.1382     0.3186
 O            22.2321    -7.3441    -0.2899
 C            23.3751    -8.1953    -0.3067
 H            23.2411    -9.0050    -1.0281
 H            24.2125    -7.5605    -0.5942
 H            23.5445    -8.6314     0.6807

117
Compound 29 in the YAM100 data set, doi: 10.1021/acsmaterialslett.0c00387
 C             3.1968    -1.0498    -0.2204
 C             2.7004     0.2389    -0.3528
 C             1.2973     0.2722    -0.3610
 C             0.7205    -0.9842    -0.2320
 C            -1.2974     0.2721    -0.3610
 C            -0.7206    -0.9843    -0.2321
 H             3.3478     1.1020    -0.4438
 C            -2.7006     0.2387    -0.3529
 C            -3.1968    -1.0501    -0.2205
 H            -3.3480     1.1018    -0.4439
 S            -1.8975    -2.2251    -0.1019
 S             1.8975    -2.2249    -0.1018
 P            -0.0001     1.5508    -0.4651
 C            -0.0002     2.3866     1.1408
 C            -0.0002     3.7816     1.1380
 C            -0.0002     1.6830     2.3485
 C            -0.0003     4.4731     2.3466
 H            -0.0002     4.3048     0.1860
 C            -0.0003     2.3785     3.5506
 H            -0.0002     0.5959     2.3466
 C            -0.0003     3.7731     3.5489
 H            -0.0003     5.5589     2.3478
 H            -0.0003     1.8351     4.4906
 H            -0.0003     4.3140     4.4907
 O            -0.0002     2.4938    -1.6218
 C             4.5279    -1.4676    -0.1778
 C             5.6853    -1.8509    -0.1363
 C            -4.5279    -1.4679    -0.1779
 C            -5.6853    -1.8514    -0.1365
 C             7.0129    -2.2815    -0.0896
 C             7.4772    -3.5863     0.0083
 S             8.3205    -1.1371    -0.1533
 C             8.8877    -3.6399     0.0304
 C             9.5075    -2.4080    -0.0482
 H             9.4535    -4.5596     0.1020
 C             6.5852    -4.7823     0.0800
 H             5.5336    -4.4901     0.0456
 H             6.7783    -5.4642    -0.7547
 H             6.7553    -5.3420     1.0055
 C            10.9197    -2.0928    -0.0514
 C            11.9401    -3.1011     0.0277
 C            11.3899    -0.7923    -0.1310
 C            13.3487    -2.7522     0.0228
 C            12.7542    -0.4547    -0.1356
 H            10.6768     0.0245    -0.1940
 C            13.7778    -1.3845    -0.0608
 H            13.0030     0.6006    -0.2030
 N            14.1469    -3.8168     0.1028
 N            11.7322    -4.4150     0.1112
 S            13.1901    -5.1280     0.1764
 C            15.1736    -1.0031    -0.0660
 C            16.3004    -1.8061    -0.0141
 S            15.6285     0.6712    -0.1463
 C            17.5157    -1.0984    -0.0388
 H            16.2303    -2.8842     0.0406
 C            17.3227     0.2810    -0.1108
 C            18.8608    -1.7541     0.0071
 H            18.7549    -2.8394     0.0604
 H            19.4535    -1.5188    -0.8829
 H            19.4364    -1.4304     0.8804
 C            18.3562     1.2547    -0.1497
 H            19.3754     0.8723    -0.1203
 C            18.2860     2.6071    -0.2182
 S            16.8819     3.6489    -0.2843
 C            17.8813     5.1016    -0.3465
 S            17.2580     6.6153    -0.4275
 N            19.2033     4.7675    -0.3166
 C            20.2489     5.7681    -0.3558
 H            20.1688     6.3538    -1.2741
 H            20.1507     6.4420     0.4980
 H            21.1983     5.2341    -0.3195
 C            19.5225     3.4050    -0.2457
 O            20.6609     2.9828    -0.2129
 C            -7.0129    -2.2819    -0.0897
 C            -7.4773    -3.5866     0.0081
 S            -8.3205    -1.1374    -0.1534
 C            -8.8879    -3.6402     0.0303
 C            -6.5854    -4.7827     0.0798
 C            -9.5075    -2.4082    -0.0483
 H            -9.4537    -4.5598     0.1018
 H            -5.5338    -4.4906     0.0453
 H            -6.7554    -5.3423     1.0055
 H            -6.7786    -5.4647    -0.7547
 C           -10.9197    -2.0930    -0.0515
 C           -11.9402    -3.1013     0.0275
 C           -11.3899    -0.7925    -0.1310
 C           -13.3488    -2.7522     0.0226
 N           -11.7323    -4.4152     0.1109
 C           -12.7541    -0.4548    -0.1357
 H           -10.6768     0.0243    -0.1941
 C           -13.7778    -1.3845    -0.0610
 N           -14.1471    -3.8168     0.1026
 S           -13.1903    -5.1281     0.1761
 H           -13.0029     0.6005    -0.2030
 C           -15.1736    -1.0031    -0.0662
 C           -16.3004    -1.8060    -0.0143
 S           -15.6284     0.6712    -0.1463
 C           -17.5157    -1.0983    -0.0390
 H           -16.2304    -2.8842     0.0403
 C           -17.3227     0.2811    -0.1109
 C           -18.8608    -1.7539     0.0068
 C           -18.3561     1.2549    -0.1497
 H           -18.7550    -2.8392     0.0601
 H           -19.4364    -1.4303     0.8801
 H           -19.4535    -1.5185    -0.8832
 H           -19.3753     0.8725    -0.1204
 C           -18.2858     2.6073    -0.2181
 S           -16.8817     3.6490    -0.2841
 C           -19.5223     3.4052    -0.2455
 C           -17.8810     5.1018    -0.3461
 N           -19.2030     4.7677    -0.3164
 O           -20.6607     2.9831    -0.2129
 S           -17.2576     6.6154    -0.4271
 C           -20.2485     5.7684    -0.3555
 H           -20.1503     6.4423     0.4983
 H           -20.1683     6.3541    -1.2738
 H           -21.1979     5.2344    -0.3193

59
Compound 30 in the YAM100 data set, doi: 10.1021/jacs.7b08333
 C            -6.9881     1.5543    -0.0453
 C            -5.6264     1.7995     0.0091
 C            -4.7278     0.7497    -0.2213
 C            -5.2342    -0.5433    -0.5071
 C            -6.6045    -0.7841    -0.5620
 C            -7.4750     0.2716    -0.3288
 C            -3.2982     0.7259    -0.2274
 C            -2.7513    -0.5218    -0.5004
 S            -3.9687    -1.7333    -0.7719
 C            -1.3410    -0.5209    -0.4827
 C            -0.8341     0.7302    -0.1975
 S            -2.0704     1.9220     0.0401
 C             0.6269     0.8891    -0.2026
 C             1.2402     2.2008     0.0136
 C             2.2143     2.7433    -0.7949
 S             2.6697     4.3111    -0.2180
 C             1.5528     4.2517     1.1092
 C             0.8648     3.0752     1.0879
 P             0.0497    -1.6359    -0.7570
 C             1.2644    -0.2881    -0.4740
 C             2.6833    -0.6038    -0.4760
 C             3.6010    -0.1958     0.4704
 S             5.1689    -0.8293     0.1009
 C             4.5998    -1.6647    -1.3138
 C             3.2637    -1.4586    -1.4749
 C             3.3856     0.6212     1.6971
 C             5.5235    -2.4705    -2.1630
 C             2.8506     2.1720    -2.0146
 C             1.4390     5.3759     2.0824
 C             0.1775    -2.6774     0.7186
 C             0.4343    -4.0351     0.5321
 C             0.5713    -4.8694     1.6384
 C             0.4544    -4.3473     2.9227
 C             0.1982    -2.9890     3.1084
 C             0.0594    -2.1528     2.0085
 O             0.1351    -2.4115    -2.0345
 H            -0.1451    -1.0940     2.1470
 H             0.1052    -2.5849     4.1120
 H             0.5621    -4.9993     3.7847
 H             0.7699    -5.9275     1.4964
 H             0.5219    -4.4173    -0.4807
 H             2.3553     0.5010     2.0427
 H             3.5430     1.6900     1.5116
 H             4.0563     0.3117     2.5034
 H             2.6796    -1.8926    -2.2800
 H             4.9608    -2.9255    -2.9816
 H             6.0022    -3.2748    -1.5943
 H             6.3184    -1.8565    -2.5997
 H             2.1801     1.4440    -2.4776
 H             3.7797     1.6442    -1.7707
 H             3.0794     2.9503    -2.7476
 H             0.1251     2.8156     1.8381
 H             0.6773     5.1387     2.8292
 H             1.1491     6.3109     1.5914
 H             2.3822     5.5579     2.6083
 H            -5.2515     2.7953     0.2269
 H            -7.6869     2.3656     0.1326
 H            -8.5459     0.0987    -0.3681
 H            -6.9833    -1.7770    -0.7830

49
Compound 31 in the YAM100 data set, doi: 10.1021/acsmaterialslett.3c01383
 C            -0.6215    -0.6115    -0.0912
 C            -0.2141     0.6839     0.0058
 C             0.2947    -1.7593    -0.2045
 C             1.1503     1.1847     0.1322
 C             1.2885    -1.8514    -1.1495
 C             0.2592    -2.9038     0.6613
 C             1.6432     2.2775    -0.6606
 C             2.0854     0.7482     1.0440
 S             2.1818    -3.3249    -0.9576
 C             1.6367    -0.8853    -2.2287
 C             1.2172    -3.8358     0.3932
 H            -0.4500    -3.0082     1.4759
 C             2.9287     2.6372    -0.3865
 H             1.0509     2.7563    -1.4344
 S             3.5595     1.6494     0.8941
 C             1.9438    -0.3078     2.0845
 H             2.4971    -0.2658    -1.9517
 H             0.7925    -0.2108    -2.3923
 H             1.8677    -1.3953    -3.1687
 C             1.4814    -5.1246     1.0959
 C             3.7550     3.6973    -1.0329
 H             2.3082    -1.2799     1.7341
 H             0.8850    -0.4273     2.3296
 H             2.4847    -0.0472     2.9990
 H             0.7632    -5.2524     1.9098
 H             2.4877    -5.1564     1.5273
 H             1.3845    -5.9841     0.4238
 H             4.0969     4.4466    -0.3109
 H             3.1628     4.2106    -1.7949
 H             4.6434     3.2823    -1.5213
 C            -2.0915    -0.8471    -0.1125
 C            -2.6782    -2.1004    -0.2952
 C            -2.9137     0.2926     0.0340
 C            -4.0661    -2.2245    -0.2996
 H            -2.0549    -2.9769    -0.4425
 C            -4.2935     0.1535     0.0190
 C            -4.8759    -1.1057    -0.1368
 H            -4.5157    -3.2038    -0.4379
 H            -4.9316     1.0274     0.1271
 H            -5.9570    -1.2101    -0.1397
 Ge           -1.7580     1.8255     0.1372
 C            -1.7364     2.8113     1.7962
 H            -0.8108     3.3937     1.8167
 H            -2.5869     3.4948     1.8484
 H            -1.7543     2.1402     2.6559
 C            -1.9972     3.0818    -1.3136
 H            -3.0227     3.4604    -1.3099
 H            -1.3195     3.9277    -1.1709
 H            -1.8008     2.6043    -2.2750

49
Compound 32 in the YAM100 data set, doi: 10.1021/acsmaterialslett.3c01383
 C             0.5654     0.7941     0.0852
 C             0.4761    -0.6724     0.0818
 C            -0.5757     1.5206    -0.1070
 C            -0.7071    -1.3017     0.2522
 C            -1.8804     0.7561    -0.3658
 C            -0.7986     2.9339    -0.2459
 C            -1.0118    -2.7042     0.1938
 C            -1.9445    -0.4634     0.5550
 S            -3.2296     1.9806    -0.0522
 C            -1.9108     0.3917    -1.8597
 C            -2.0983     3.3140    -0.2385
 H            -0.0045     3.6588    -0.3737
 C            -2.3315    -2.9969     0.1660
 H            -0.2436    -3.4704     0.1422
 S            -3.3805    -1.5819     0.2174
 C            -1.9544    -0.1146     2.0487
 H            -2.8355    -0.1251    -2.1228
 H            -1.0595    -0.2535    -2.0939
 H            -1.8318     1.3082    -2.4485
 C            -2.6282     4.6978    -0.3743
 C            -2.9540    -4.3462     0.0880
 H            -2.8486     0.4509     2.3181
 H            -1.0715     0.4808     2.2961
 H            -1.9303    -1.0393     2.6296
 H            -1.8091     5.4163    -0.4555
 H            -3.2426     4.9715     0.4910
 H            -3.2640     4.7898    -1.2620
 H            -3.5840    -4.5390     0.9635
 H            -2.1854    -5.1208     0.0354
 H            -3.5956    -4.4338    -0.7960
 C             1.9484     1.3023     0.2194
 C             2.2993     2.6155     0.5572
 C             2.9798     0.3535     0.0195
 C             3.6354     2.9914     0.6310
 H             1.5350     3.3410     0.8082
 C             4.3112     0.7487     0.0889
 C             4.6471     2.0680     0.3796
 H             3.8882     4.0135     0.8986
 H             5.1015     0.0198    -0.0761
 H             5.6888     2.3704     0.4342
 Ge            2.2187    -1.3946    -0.2426
 C             2.8140    -2.7332     1.0202
 H             2.5311    -3.7241     0.6545
 H             3.9021    -2.7049     1.1192
 H             2.3641    -2.5613     1.9992
 C             2.4282    -2.1200    -2.0225
 H             3.4343    -2.5326    -2.1327
 H             1.7008    -2.9244    -2.1611
 H             2.2670    -1.3557    -2.7842

49
Compound 33 in the YAM100 data set, doi: 10.1021/acsmaterialslett.3c01383
 C            -0.9702     0.6391     0.1078
 C            -0.7875    -0.7032    -0.0388
 C             0.1225     1.6278     0.1807
 C             0.4776    -1.4284    -0.1344
 C             1.2105     1.5272     1.0089
 C             0.1622     2.7570    -0.7130
 C             0.6937    -2.5927     0.6885
 C             1.5520    -1.0996    -0.9246
 C             1.5302     0.4856     2.0234
 C             1.2671     3.5448    -0.6471
 H            -0.6363     2.9508    -1.4234
 C             1.9233    -3.1666     0.6270
 H            -0.0783    -2.9673     1.3553
 C             1.6957     0.0072    -1.9090
 H             2.2269    -0.2556     1.6131
 H             0.6197    -0.0465     2.3097
 H             1.9779     0.9231     2.9209
 C             1.5895     4.7527    -1.4576
 C             2.4316    -4.3446     1.3842
 H             2.2014     0.8718    -1.4629
 H             0.7081     0.3375    -2.2401
 H             2.2670    -0.3107    -2.7866
 H             0.7842     4.9509    -2.1703
 H             2.5179     4.6251    -2.0247
 H             1.7093     5.6428    -0.8303
 H             2.7354    -5.1573     0.7153
 H             1.6513    -4.7292     2.0469
 H             3.2997    -4.0869     2.0006
 C            -2.3797     1.1146     0.1750
 C            -2.7452     2.4350     0.4441
 C            -3.3844     0.1403    -0.0149
 C            -4.0920     2.7893     0.4879
 H            -1.9812     3.1836     0.6299
 C            -4.7209     0.5072     0.0365
 C            -5.0809     1.8345     0.2763
 H            -4.3682     3.8194     0.6947
 H            -5.4981    -0.2398    -0.1068
 H            -6.1288     2.1184     0.3087
 Ge           -2.5063    -1.5580    -0.2046
 C            -2.6547    -2.4546    -1.9072
 H            -1.8575    -3.2021    -1.9537
 H            -3.6198    -2.9595    -1.9908
 H            -2.5350    -1.7556    -2.7360
 C            -2.9793    -2.8192     1.1841
 H            -4.0580    -2.9968     1.1630
 H            -2.4733    -3.7704     0.9994
 H            -2.7060    -2.4345     2.1681
 Se            2.9867    -2.2349    -0.5848
 Se            2.4332     2.8827     0.6459

49
Compound 34 in the YAM100 data set, doi: 10.1021/acsmaterialslett.3c01383
 C             1.0245     0.7921     0.0892
 C             0.9735    -0.6794     0.0742
 C            -0.1306     1.4927    -0.1246
 C            -0.1905    -1.3446     0.2498
 C            -1.3933     0.6726    -0.3883
 C            -0.3710     2.9049    -0.2615
 C            -0.4441    -2.7575     0.1614
 C            -1.4275    -0.5157     0.5586
 C            -1.4161     0.2793    -1.8723
 C            -1.6608     3.3123    -0.2596
 H             0.4294     3.6258    -0.3837
 C            -1.7380    -3.1420     0.1210
 H             0.3659    -3.4801     0.0929
 C            -1.4508    -0.1426     2.0430
 H            -2.2832    -0.3483    -2.0914
 H            -0.5079    -0.2798    -2.1166
 H            -1.4559     1.1836    -2.4827
 C            -2.1603     4.7042    -0.4069
 C            -2.2635    -4.5279     0.0124
 H            -2.3058     0.4993     2.2686
 H            -0.5357     0.3950     2.3078
 H            -1.5155    -1.0541     2.6407
 H            -1.3315     5.4116    -0.4949
 H            -2.7710     4.9944     0.4559
 H            -2.7958     4.7968    -1.2950
 H            -2.8870    -4.7760     0.8789
 H            -1.4480    -5.2533    -0.0486
 H            -2.8928    -4.6374    -0.8781
 C             2.3929     1.3315     0.2471
 C             2.7061     2.6453     0.6178
 C             3.4499     0.4139     0.0354
 C             4.0313     3.0541     0.7111
 H             1.9202     3.3437     0.8793
 C             4.7697     0.8422     0.1242
 C             5.0686     2.1631     0.4468
 H             4.2555     4.0758     1.0045
 H             5.5804     0.1382    -0.0502
 H             6.1016     2.4910     0.5167
 Ge            2.7346    -1.3470    -0.2677
 C             3.3659    -2.6973     0.9646
 H             3.1273    -3.6878     0.5674
 H             4.4504    -2.6294     1.0814
 H             2.8957    -2.5702     1.9409
 C             2.9582    -2.0246    -2.0645
 H             3.9709    -2.4185    -2.1833
 H             2.2435    -2.8367    -2.2230
 H             2.7859    -1.2446    -2.8076
 Se           -2.9641    -1.7018     0.2135
 Se           -2.9026     1.8991    -0.0808

135
Compound 35 in the YAM100 data set, doi: 10.1021/acsaem.0c00189
 C            -1.2976    -0.6932     2.3154
 P             0.0016    -1.2120     3.4837
 C             1.2987    -0.6911     2.3142
 C            -0.7230    -0.2122     1.1519
 C             0.7223    -0.2125     1.1507
 C             2.7076    -0.6911     2.2687
 C             3.2039    -0.2071     1.0762
 H             3.3451    -1.0536     3.0662
 S             1.9043     0.2556    -0.0010
 C            -2.7067    -0.6769     2.2789
 C            -3.2049    -0.1821     1.0915
 H            -3.3427    -0.9801     3.1019
 S            -1.9068     0.2567     0.0025
 C             0.0014    -3.0241     3.4411
 C             0.0012    -3.6959     4.6634
 H             0.0015    -3.1145     5.5810
 C             0.0008    -5.0883     4.6856
 H             0.0010    -5.6138     5.6359
 C             0.0007    -5.8034     3.4922
 H             0.0008    -6.8893     3.5108
 C             0.0008    -5.1308     2.2703
 H             0.0010    -5.6915     1.3404
 C             0.0011    -3.7423     2.2420
 H             0.0014    -3.2147     1.2915
 O             0.0029    -0.6608     4.8717
 C            -4.5984    -0.0122     0.6964
 C            -5.5944    -0.8262     1.2562
 H            -5.3176    -1.5988     1.9665
 C            -6.9266    -0.6638     0.9127
 H            -7.6914    -1.2796     1.3742
 C            -7.2979     0.2975    -0.0315
 C            -6.3140     1.1012    -0.6120
 H            -6.5982     1.8359    -1.3580
 C            -4.9867     0.9564    -0.2400
 H            -4.2391     1.6103    -0.6802
 C             4.5972    -0.0508     0.6746
 C             4.9843    -0.0845    -0.6725
 H             4.2352    -0.2363    -1.4447
 C             6.3120     0.0678    -1.0401
 H             6.5956     0.0679    -2.0873
 C             7.2972     0.2284    -0.0629
 C             6.9268     0.2529     1.2845
 H             7.6924     0.3661     2.0449
 C             5.5943     0.1330     1.6442
 H             5.3178     0.1883     2.6922
 N            -8.6460     0.4520    -0.3944
 C            -9.3465     1.6566    -0.4330
 C            -8.9361     2.9421    -0.1008
 C           -10.6744     1.4029    -0.8416
 C           -11.5807     2.4540    -0.9397
 C           -10.7789    -0.0223    -1.0610
 C           -11.8142    -0.8512    -1.4814
 C            -9.5104    -0.5733    -0.7745
 C            -9.2721    -1.9334    -0.9323
 N             8.6457     0.3669    -0.4309
 C             9.5147     1.3610     0.0163
 C             9.2811     2.4430     0.8566
 C            10.7820     1.1632    -0.5748
 C            11.8211     2.0451    -0.2950
 C            10.6720    -0.0067    -1.4172
 C            11.5748    -0.6913    -2.2247
 C             9.3419    -0.4679    -1.3033
 C             8.9260    -1.6151    -1.9683
 C            11.6196     3.1296     0.5610
 C            10.3407     3.3061     1.1160
 C            11.1785    -1.8357    -2.9196
 C             9.8527    -2.2762    -2.7680
 C            -9.8663     3.9707    -0.2095
 C           -11.1900     3.7584    -0.6307
 C           -10.3281    -2.7348    -1.3539
 C           -11.6080    -2.2242    -1.6292
 H             7.9156    -1.9957    -1.8645
 H             9.5242    -3.1694    -3.2869
 H            12.5957    -0.3277    -2.3047
 H            12.7922     1.8833    -0.7552
 H            10.1555     4.1479     1.7734
 H             8.3040     2.6225     1.2920
 H            -8.2939    -2.3631    -0.7446
 H           -10.1392    -3.7955    -1.4736
 H           -12.7863    -0.4166    -1.6984
 H           -12.5999     2.2475    -1.2551
 H            -9.5423     4.9724     0.0488
 H            -7.9277     3.1442     0.2439
 C            12.1903    -2.5665    -3.8044
 C            11.5849    -3.7930    -4.4894
 C            13.3748    -3.0335    -2.9452
 C            12.6970    -1.6104    -4.8945
 C            12.7810     4.0807     0.8565
 C            12.3804     5.2102     1.8073
 C            13.2709     4.7107    -0.4559
 C            13.9300     3.2937     1.5045
 C           -12.7659    -3.1139    -2.0859
 C           -12.2055     4.8964    -0.7519
 C           -11.6077     6.2523    -0.3720
 C           -13.3949     4.6195     0.1798
 C           -12.7030     4.9814    -2.2026
 H            11.2326    -4.5317    -3.7620
 H            12.3440    -4.2777    -5.1115
 H            10.7471    -3.5220    -5.1401
 H            13.0389    -3.7182    -2.1602
 H            13.8793    -2.1924    -2.4607
 H            14.1134    -3.5556    -3.5637
 H            11.8703    -1.2649    -5.5233
 H            13.4286    -2.1147    -5.5357
 H            13.1809    -0.7281    -4.4653
 H            13.6058     2.8364     2.4446
 H            14.7750     3.9575     1.7190
 H            14.2905     2.4937     0.8513
 H            11.5816     5.8302     1.3874
 H            13.2424     5.8598     1.9889
 H            12.0459     4.8255     2.7763
 H            12.4687     5.2789    -0.9371
 H            13.6145     3.9523    -1.1654
 H            14.1071     5.3923    -0.2638
 C           -12.3610    -4.5850    -2.1957
 C           -13.2542    -2.6475    -3.4655
 C           -13.9175    -3.0080    -1.0749
 H           -13.5947    -3.3379    -0.0825
 H           -14.7602    -3.6345    -1.3879
 H           -14.2809    -1.9803    -0.9828
 H           -11.5606    -4.7321    -2.9281
 H           -13.2208    -5.1787    -2.5217
 H           -12.0270    -4.9868    -1.2335
 H           -12.4502    -2.7139    -4.2051
 H           -13.6015    -1.6104    -3.4425
 H           -14.0876    -3.2716    -3.8071
 H           -11.8726     5.1811    -2.8871
 H           -13.4371     5.7880    -2.3085
 H           -13.1811     4.0504    -2.5210
 H           -13.0654     4.5549     1.2215
 H           -13.8950     3.6794    -0.0709
 H           -14.1357     5.4232     0.1030
 H           -11.2612     6.2666     0.6664
 H           -12.3694     7.0313    -0.4771
 H           -10.7675     6.5214    -1.0204

131
Compound 36 in the YAM100 data set, doi: 10.1021/acsaem.0c00189
 C            -4.9481     0.8170     0.7645
 C            -4.6098    -0.2492    -0.1073
 C            -5.5700    -0.9429    -0.8874
 C            -6.2811     1.2089     0.8687
 C            -7.1451     0.4657     0.0865
 C            -6.9121    -0.5816    -0.7861
 C            -9.1687     0.0053    -0.6796
 C            -8.2463    -0.8933    -1.3011
 C            -8.7201    -1.8345    -2.2112
 C           -10.0799    -1.9033    -2.5173
 C           -10.5239    -0.0477    -0.9691
 C           -10.9539    -1.0015    -1.8836
 H            -4.1630     1.2887     1.3483
 H            -5.2292    -1.7201    -1.5638
 H            -8.0144    -2.5121    -2.6785
 C           -10.6458    -2.9178    -3.5121
 H           -11.2292     0.6307    -0.5011
 H           -12.0145    -1.0445    -2.1131
 N            -8.4474     0.8376     0.1791
 C            -8.5031     1.9024     1.0817
 C            -9.5717     2.6527     1.5381
 H           -10.5835     2.4617     1.1970
 C            -9.3126     3.6697     2.4564
 H           -10.1530     4.2548     2.8115
 C            -8.0239     3.9553     2.9275
 C            -7.7477     5.0720     3.9360
 C            -6.9560     3.1841     2.4518
 H            -5.9447     3.3804     2.7966
 C            -7.1692     2.1624     1.5375
 C            -9.0218     5.8113     4.3480
 C            -6.7816     6.0914     3.3137
 C            -7.1125     4.4705     5.1987
 C            -9.5574    -3.8158    -4.1025
 C           -11.3307    -2.1712    -4.6668
 C           -11.6722    -3.8121    -2.8004
 H            -7.7840     3.7410     5.6621
 H            -6.9025     5.2576     5.9313
 H            -6.1698     3.9623     4.9758
 H            -7.2130     6.5354     2.4112
 H            -5.8288     5.6307     3.0367
 H            -6.5685     6.8973     4.0246
 H            -9.5090     6.2895     3.4920
 H            -8.7725     6.5973     5.0676
 H            -9.7432     5.1413     4.8272
 H           -11.2060    -4.3563    -1.9731
 H           -12.0892    -4.5441    -3.5008
 H           -12.5039    -3.2306    -2.3918
 H           -10.6171    -1.5281    -5.1912
 H           -12.1516    -1.5408    -4.3127
 H           -11.7446    -2.8841    -5.3884
 H            -8.8066    -3.2371    -4.6503
 H           -10.0072    -4.5231    -4.8060
 H            -9.0479    -4.3987    -3.3282
 O            -0.0355    -4.1530    -1.8584
 H             0.0195    -6.0057    -0.1059
 P            -0.0067    -3.2323    -0.6821
 H            -3.3532    -2.8111    -0.5033
 C            -2.7152    -1.9385    -0.4287
 C             0.0448    -5.5105     0.8606
 C            -1.3060    -1.9693    -0.4993
 C             1.2914    -1.9597    -0.5671
 H             3.3385    -2.7697    -0.7928
 C             2.7014    -1.9133    -0.6065
 C            -3.2125    -0.6707    -0.2157
 H             0.0837    -7.3219     2.0192
 C            -0.7299    -0.7233    -0.3289
 C             0.7158    -0.7182    -0.3657
 C             3.1994    -0.6393    -0.4357
 C             0.0406    -4.1164     0.9013
 C             0.0808    -6.2363     2.0486
 S            -1.9141     0.4985    -0.1037
 S             1.9011     0.5133    -0.2098
 C             0.0724    -3.4480     2.1283
 C             0.1124    -5.5709     3.2700
 C             0.1082    -4.1767     3.3101
 H             0.0690    -2.3612     2.1552
 H             0.1399    -6.1379     4.1961
 H             0.1325    -3.6595     4.2647
 H             8.2851     5.4355    -4.6943
 H             8.4901     7.1790    -4.4351
 C             8.6158     6.1922    -3.9761
 H             9.6846     6.0407    -3.7991
 H             5.9381     5.6668    -3.7296
 H             6.2482     7.3829    -3.4486
 C             6.3376     6.3857    -3.0068
 C             7.8036     6.1016    -2.6754
 C             7.9966     4.7184    -2.0521
 H             8.1617     8.1746    -2.1250
 C             9.2906     4.3036    -1.6882
 H            10.1273     4.9749    -1.8572
 C             8.2904     7.1765    -1.6920
 C             6.9326     3.8437    -1.8282
 H             5.9204     4.1264    -2.0950
 H             5.7075     6.3630    -2.1116
 H             9.3494     7.0535    -1.4471
 C             9.5550     3.0645    -1.1176
 C             7.1528     2.5923    -1.2588
 C             8.4842     2.2096    -0.9040
 H            10.5673     2.7807    -0.8508
 C             6.2663     1.4828    -0.9053
 H             4.1485     1.6980    -1.3439
 C             4.9335     1.0749    -0.9254
 N             8.4325     0.9245    -0.3601
 H             7.7235     7.1330    -0.7567
 C             7.1307     0.5399    -0.3811
 H            10.6902    -4.8732     0.1073
 C             4.5964    -0.2039    -0.4147
 C             9.1587    -0.1279     0.2032
 H            11.2154     0.5230     0.2149
 C            10.5112    -0.2656     0.4573
 C             6.8989    -0.7225     0.1331
 C             5.5581    -1.0995     0.1204
 C             8.2354    -1.1756     0.5263
 C            10.9502    -1.4550     1.0382
 C            10.2132    -4.9844     1.0860
 H            12.6313    -3.7105     1.2814
 H             9.1339    -5.0609     0.9247
 H            12.0108    -1.5586     1.2355
 C             8.7148    -2.3431     1.1026
 H             5.2191    -2.0462     0.5285
 C            10.0805    -2.5032     1.3688
 H            10.5523    -5.9278     1.5281
 H             8.0145    -3.1370     1.3462
 C            10.5699    -3.8058     2.0044
 C            12.0837    -3.8125     2.2240
 H            12.3833    -4.7617     2.6789
 H            12.4002    -3.0090     2.8971
 C             9.8865    -3.9946     3.3671
 H             8.7978    -4.0427     3.2718
 H            10.2221    -4.9265     3.8354
 H            10.1268    -3.1662     4.0409

89
Compound 37 in the YAM100 data set, doi: 10.1021/acsaem.0c00189
 C            -1.2977     1.8661    -0.2835
 P            -0.0001     3.1464    -0.2605
 C             1.2977     1.8662    -0.2834
 C            -0.7227     0.6072    -0.2808
 C             0.7228     0.6073    -0.2807
 C             2.7066     1.8249    -0.2816
 C             3.2026     0.5378    -0.2809
 H             3.3438     2.7004    -0.3173
 S             1.9048    -0.6351    -0.2703
 C            -2.7066     1.8246    -0.2819
 C            -3.2025     0.5374    -0.2812
 H            -3.3439     2.7001    -0.3177
 S            -1.9046    -0.6353    -0.2705
 C            -0.0002     3.8134     1.4243
 C            -0.0003     5.2010     1.5660
 H            -0.0003     5.8193     0.6728
 C            -0.0003     5.7645     2.8394
 H            -0.0004     6.8445     2.9527
 C            -0.0003     4.9444     3.9634
 H            -0.0004     5.3852     4.9560
 C            -0.0003     3.5570     3.8208
 H            -0.0003     2.9195     4.6998
 C            -0.0002     2.9893     2.5533
 H            -0.0001     1.9082     2.4387
 O            -0.0001     4.2077    -1.3107
 C            -4.5965     0.1068    -0.2854
 C            -5.5889     0.9384     0.2558
 H            -5.3068     1.8833     0.7093
 C            -6.9196     0.5493     0.2514
 H            -7.6860     1.1890     0.6774
 C            -7.2889    -0.6829    -0.2890
 C            -6.3120    -1.5209    -0.8251
 H            -6.6101    -2.4739    -1.2504
 C            -4.9809    -1.1300    -0.8231
 H            -4.2334    -1.7786    -1.2713
 C            -9.1178    -1.9927     0.6649
 C           -10.4708    -2.3645     0.6443
 O           -11.3516    -1.8592    -0.2780
 C           -10.8837    -0.9553    -1.1981
 C            -9.5402    -0.5520    -1.2303
 N            -8.6492    -1.0822    -0.2895
 C           -11.7977    -0.4575    -2.1090
 C            -9.1442     0.3518    -2.2150
 C            -8.2970    -2.5382     1.6509
 C            -8.8064    -3.4428     2.5815
 C           -10.1435    -3.8099     2.5433
 C           -10.9759    -3.2616     1.5680
 C           -11.3932     0.4543    -3.0836
 C           -10.0657     0.8531    -3.1334
 H            -8.1444    -3.8536     3.3371
 H           -10.5469    -4.5137     3.2637
 H           -12.0288    -3.5162     1.5067
 H            -7.2527    -2.2488     1.6877
 H            -9.7303     1.5564    -3.8888
 H           -12.1160     0.8405    -3.7945
 H            -8.1059     0.6607    -2.2615
 H           -12.8245    -0.8009    -2.0390
 H            10.5465    -4.5163     3.2614
 C            10.1432    -3.8119     2.5417
 H             8.1441    -3.8560     3.3353
 C             8.8062    -3.4447     2.5801
 H            12.0286    -3.5174     1.5055
 C            10.9757    -3.2628     1.5670
 C             8.2969    -2.5392     1.6502
 C            10.4709    -2.3647     0.6441
 H             7.2527    -2.2496     1.6873
 C             9.1179    -1.9928     0.6649
 O            11.3518    -1.8585    -0.2775
 N             8.6495    -1.0813    -0.2887
 C            10.8839    -0.9548    -1.1978
 H            12.8245    -0.8007    -2.0391
 H             7.6860     1.1899     0.6780
 C             7.2891    -0.6822    -0.2883
 C             6.9196     0.5501     0.2520
 C             9.5403    -0.5513    -1.2297
 C            11.7977    -0.4572    -2.1089
 C             5.5889     0.9391     0.2563
 C             6.3124    -1.5203    -0.8244
 H             5.3067     1.8839     0.7097
 H             6.6106    -2.4733    -1.2496
 C             4.5966     0.1073    -0.2849
 C             4.9812    -1.1295    -0.8225
 C            11.3931     0.4546    -3.0834
 C             9.1442     0.3524    -2.2144
 H             4.2339    -1.7783    -1.2707
 H            12.1158     0.8406    -3.7945
 C            10.0656     0.8535    -3.1330
 H             8.1060     0.6615    -2.2607
 H             9.7302     1.5569    -3.8885

89
Compound 38 in the YAM100 data set, doi: 10.1021/acsaem.0c00189
 C            -1.2977     1.7881    -0.5777
 P             0.0000     3.0578    -0.7436
 C             1.2977     1.7881    -0.5777
 C            -0.7227     0.5438    -0.3867
 C             0.7227     0.5438    -0.3867
 C             2.7065     1.7471    -0.5708
 C             3.2024     0.4744    -0.3782
 H             3.3436     2.6075    -0.7374
 S             1.9045    -0.6834    -0.1915
 C            -2.7065     1.7472    -0.5708
 C            -3.2024     0.4744    -0.3783
 H            -3.3436     2.6075    -0.7375
 S            -1.9045    -0.6833    -0.1915
 C            -0.0000     3.9642     0.8257
 C            -0.0000     5.3577     0.7629
 H            -0.0000     5.8387    -0.2111
 C            -0.0000     6.1013     1.9402
 H            -0.0000     7.1862     1.8943
 C            -0.0000     5.4545     3.1720
 H            -0.0000     6.0357     4.0895
 C            -0.0000     4.0611     3.2339
 H             0.0000     3.5589     4.1967
 C             0.0000     3.3141     2.0630
 H             0.0000     2.2279     2.1076
 O             0.0000     3.9540    -1.9377
 C            -4.5966     0.0475    -0.3202
 C            -5.5906     0.9527     0.0840
 H            -5.3104     1.9572     0.3849
 C            -6.9216     0.5682     0.1298
 H            -7.6883     1.2697     0.4449
 C            -7.2890    -0.7357    -0.2113
 C            -6.3115    -1.6451    -0.6023
 H            -6.6116    -2.6531    -0.8692
 C            -4.9801    -1.2565    -0.6620
 H            -4.2316    -1.9675    -1.0001
 C            -9.1803    -1.5095     1.0976
 C           -10.4230    -2.1577     1.1839
 S           -11.2402    -2.6919    -0.2868
 C           -10.7635    -1.3736    -1.3600
 C            -9.4917    -0.7922    -1.2327
 N            -8.6496    -1.1596    -0.1619
 C           -11.6167    -0.9925    -2.3907
 C            -9.0888     0.1350    -2.1991
 C            -8.4904    -1.2416     2.2844
 C            -9.0270    -1.6019     3.5164
 C           -10.2734    -2.2095     3.5955
 C           -10.9718    -2.4751     2.4222
 C           -11.2031    -0.0726    -3.3487
 C            -9.9317     0.4779    -3.2515
 H            -8.4615    -1.3917     4.4190
 H           -10.6998    -2.4797     4.5559
 H           -11.9455    -2.9548     2.4548
 H            -7.5204    -0.7608     2.2438
 H            -9.5851     1.1913    -3.9929
 H           -11.8671     0.2030    -4.1613
 H            -8.1033     0.5807    -2.1372
 H           -12.6027    -1.4440    -2.4470
 H            10.7010    -2.4775     4.5561
 C            10.2743    -2.2077     3.5957
 H             8.4625    -1.3898     4.4193
 C             9.0278    -1.6003     3.5166
 H            11.9462    -2.9535     2.4550
 C            10.9725    -2.4738     2.4223
 C             8.4909    -1.2407     2.2846
 C            10.4233    -2.1570     1.1840
 H             7.5208    -0.7600     2.2440
 C             9.1806    -1.5090     1.0977
 S            11.2403    -2.6918    -0.2866
 N             8.6496    -1.1596    -0.1617
 C            10.7632    -1.3741    -1.3603
 H            12.6022    -1.4449    -2.4477
 H             7.6883     1.2697     0.4448
 C             7.2890    -0.7357    -0.2112
 C             6.9216     0.5682     0.1298
 C             9.4915    -0.7927    -1.2330
 C            11.6161    -0.9935    -2.3914
 C             5.5906     0.9527     0.0840
 C             6.3114    -1.6452    -0.6021
 H             5.3104     1.9572     0.3849
 H             6.6116    -2.6532    -0.8689
 C             4.5966     0.0474    -0.3201
 C             4.9801    -1.2565    -0.6618
 C            11.2022    -0.0740    -3.3497
 C             9.0882     0.1341    -2.1997
 H             4.2315    -1.9676    -0.9999
 H            11.8661     0.2013    -4.1625
 C             9.9309     0.4765    -3.2524
 H             8.1028     0.5798    -2.1377
 H             9.5841     1.1896    -3.9940

87
Compound 39 in the YAM100 data set, doi: 10.1021/acsaem.0c00189
 C            -1.2971     1.6221    -0.8882
 P             0.0016     2.8401    -1.2776
 C             1.2996     1.6243    -0.8805
 C            -0.7214     0.4356    -0.4680
 C             0.7234     0.4373    -0.4621
 C             2.7083     1.5938    -0.8428
 C             3.2041     0.3835    -0.4041
 H             3.3465     2.4303    -1.1011
 S             1.9059    -0.7309    -0.0370
 C            -2.7060     1.5816    -0.8813
 C            -3.2023     0.3657    -0.4586
 H            -3.3439     2.3944    -1.2075
 S            -1.9046    -0.7355    -0.0528
 C            -0.0050     4.0180     0.1005
 C            -0.0073     5.3765    -0.2154
 H            -0.0047     5.6711    -1.2610
 C            -0.0126     6.3229     0.8061
 H            -0.0141     7.3812     0.5628
 C            -0.0156     5.9120     2.1353
 H            -0.0195     6.6509     2.9313
 C            -0.0134     4.5533     2.4505
 H            -0.0155     4.2353     3.4887
 C            -0.0081     3.6050     1.4357
 H            -0.0062     2.5452     1.6774
 O             0.0059     3.5071    -2.6139
 C            -4.5947    -0.0451    -0.3273
 C            -4.9660    -1.3925    -0.4407
 C            -5.5815     0.9224    -0.0854
 H            -4.2375    -2.1664    -0.6565
 C            -6.2950    -1.7541    -0.3006
 C            -6.9081     0.5412     0.0117
 H            -5.3274     1.9677     0.0448
 C            -7.2781    -0.7958    -0.0843
 O            -6.6417    -3.0755    -0.3867
 O            -7.8658     1.4972     0.2186
 N            -8.6193    -1.1710     0.0373
 C            -7.9504    -3.3444    -0.7283
 C            -9.0483     1.0685     0.7839
 C            -8.9750    -2.4068    -0.5188
 C            -9.4623    -0.2712     0.7023
 C            -8.2181    -4.5823    -1.2853
 C            -9.8186     2.0156     1.4353
 C           -10.2658    -2.7311    -0.9373
 C           -10.6458    -0.6392     1.3429
 C            -9.5210    -4.9148    -1.6487
 H            -7.3919    -5.2720    -1.4215
 C           -11.0255     1.6458     2.0241
 H            -9.4564     3.0377     1.4650
 C           -10.5377    -3.9827    -1.4831
 H           -11.0559    -1.9957    -0.8408
 C           -11.4284     0.3169     1.9847
 H           -10.9481    -1.6798     1.3431
 H            -9.7304    -5.8920    -2.0708
 H           -11.6351     2.3937     2.5202
 H           -11.5524    -4.2185    -1.7872
 H           -12.3532     0.0100     2.4625
 C             4.5965    -0.0168    -0.2435
 C             4.9652    -0.9931     0.6933
 C             5.5862     0.5873    -1.0332
 H             4.2339    -1.4640     1.3412
 C             6.2944    -1.3584     0.8197
 C             6.9129     0.2337    -0.8607
 H             5.3342     1.3165    -1.7940
 C             7.2805    -0.7451     0.0561
 O             6.6382    -2.3317     1.7189
 O             7.8736     0.8510    -1.6156
 N             8.6220    -1.1092     0.2048
 C             7.9448    -2.3252     2.1595
 C             9.0581     0.1645    -1.7811
 C             8.9722    -1.7236     1.4141
 C             9.4698    -0.8257    -0.8741
 C             8.2077    -2.9412     3.3702
 C             9.8325     0.4933    -2.8796
 C            10.2603    -1.7123     1.9500
 C            10.6557    -1.5124    -1.1357
 C             9.5082    -2.9708     3.8683
 H             7.3797    -3.3957     3.9039
 C            11.0417    -0.1622    -3.0998
 H             9.4715     1.2685    -3.5471
 C            10.5273    -2.3460     3.1606
 H            11.0521    -1.1983     1.4181
 C            11.4426    -1.1704    -2.2322
 H            10.9565    -2.3219    -0.4810
 H             9.7139    -3.4686     4.8101
 H            11.6543     0.1086    -3.9532
 H            11.5402    -2.3380     3.5501
 H            12.3690    -1.7079    -2.4071

87
Compound 40 in the YAM100 data set, doi: 10.1021/acsaem.0c00189
 C            -1.3019     1.7127    -0.1982
 P            -0.0125     2.9970    -0.1474
 C             1.2887     1.7242    -0.1879
 C            -0.7222     0.4558    -0.2223
 C             0.7204     0.4622    -0.2164
 C             2.6970     1.7012    -0.1828
 C             3.2037     0.4187    -0.2092
 H             3.3238     2.5835    -0.1381
 S             1.9170    -0.7677    -0.2520
 C            -2.7099     1.6770    -0.2025
 C            -3.2052     0.3902    -0.2322
 H            -3.3444     2.5540    -0.1616
 S            -1.9075    -0.7846    -0.2664
 C            -0.0223     3.6239     1.5645
 C            -0.0275     4.9978     1.7924
 H            -0.0257     5.6736     0.9412
 C            -0.0349     5.4795     3.0989
 H            -0.0389     6.5504     3.2780
 C            -0.0371     4.5915     4.1695
 H            -0.0429     4.9691     5.1878
 C            -0.0319     3.2161     3.9395
 H            -0.0337     2.5234     4.7756
 C            -0.0245     2.7291     2.6392
 H            -0.0205     1.6577     2.4567
 S            -0.0128     4.3683    -1.5345
 C            -4.5977    -0.0402    -0.2479
 C            -4.9741    -1.2927     0.2583
 C            -5.5799     0.8131    -0.7730
 H            -4.2489    -1.9703     0.6958
 C            -6.3063    -1.6683     0.2452
 C            -6.9038     0.4118    -0.7840
 H            -5.3212     1.7714    -1.2078
 C            -7.2820    -0.8260    -0.2748
 O            -6.6659    -2.8795     0.7728
 O            -7.8494     1.2388    -1.3280
 N            -8.6229    -1.2191    -0.2895
 C            -7.8593    -3.4085     0.3277
 C            -9.1490     1.0374    -0.9138
 C            -8.8719    -2.5956    -0.2075
 C            -9.5741    -0.1951    -0.3913
 C            -8.0233    -4.7784     0.4315
 C           -10.0249     2.1015    -1.0357
 C           -10.0305    -3.2085    -0.6854
 C           -10.8907    -0.3067     0.0563
 C            -9.2076    -5.3721     0.0010
 H            -7.2126    -5.3604     0.8566
 C           -11.3517     1.9599    -0.6360
 H            -9.6479     3.0301    -1.4508
 C           -10.2018    -4.5851    -0.5663
 H           -10.7950    -2.6035    -1.1584
 C           -11.7759     0.7592    -0.0809
 H           -11.2177    -1.2302     0.5194
 H            -9.3397    -6.4445     0.0982
 H           -12.0401     2.7908    -0.7476
 H           -11.1180    -5.0379    -0.9312
 H           -12.7998     0.6441     0.2599
 C             4.6002     0.0012    -0.2163
 C             4.9874    -1.2401     0.3087
 C             5.5746     0.8564    -0.7522
 H             4.2682    -1.9173     0.7564
 C             6.3203    -1.6132     0.2809
 C             6.9054     0.4778    -0.7329
 H             5.3075     1.8054    -1.2017
 C             7.2915    -0.7591    -0.2280
 O             6.6824    -2.8385     0.7721
 O             7.8515     1.3324    -1.2307
 N             8.6367    -1.1389    -0.2350
 C             7.9957    -2.9753     1.1702
 C             9.0367     0.7613    -1.6443
 C             9.0085    -2.1384     0.6734
 C             9.4668    -0.4823    -1.1535
 C             8.2801    -3.9775     2.0808
 C             9.7925     1.4665    -2.5640
 C            10.3046    -2.3046     1.1623
 C            10.6518    -1.0197    -1.6569
 C             9.5882    -4.1684     2.5197
 H             7.4627    -4.5999     2.4291
 C            11.0011     0.9438    -3.0179
 H             9.4175     2.4245    -2.9080
 C            10.5933    -3.3233     2.0665
 H            11.0857    -1.6277     0.8369
 C            11.4200    -0.3028    -2.5703
 H            10.9662    -2.0059    -1.3363
 H             9.8108    -4.9652     3.2214
 H            11.5992     1.5060    -3.7272
 H            11.6120    -3.4435     2.4208
 H            12.3462    -0.7339    -2.9365

87
Compound 41 in the YAM100 data set, doi: 10.1021/acsaem.0c00189
 C             1.2941    -1.4810    -0.4135
 P             0.0016    -2.7449    -0.6194
 C            -1.2930    -1.4848    -0.4055
 C             0.7205    -0.2441    -0.1732
 C            -0.7213    -0.2465    -0.1672
 C            -2.7011    -1.4603    -0.3979
 C            -3.2049    -0.2000    -0.1540
 H            -3.3286    -2.3313    -0.5436
 S            -1.9156     0.9661     0.0555
 C             2.7017    -1.4481    -0.4413
 C             3.2036    -0.1838    -0.2138
 H             3.3285    -2.3043    -0.6594
 S             1.9129     0.9724     0.0387
 C             0.0090    -3.6720     0.9525
 C             0.0120    -5.0640     0.9248
 H             0.0096    -5.5681    -0.0393
 C             0.0177    -5.7753     2.1218
 H             0.0197    -6.8610     2.1034
 C             0.0205    -5.0966     3.3361
 H             0.0247    -5.6532     4.2687
 C             0.0176    -3.7022     3.3605
 H             0.0196    -3.1737     4.3091
 C             0.0118    -2.9864     2.1706
 H             0.0095    -1.8998     2.1846
 Se           -0.0012    -3.9385    -2.3203
 C             4.5978     0.2380    -0.1653
 C             4.9674     1.5545    -0.4765
 C             5.5882    -0.6875     0.1962
 H             4.2358     2.2916    -0.7888
 C             6.2985     1.9290    -0.4110
 C             6.9163    -0.2998     0.2157
 H             5.3362    -1.7030     0.4781
 C             7.2850     1.0090    -0.0761
 O             6.6436     3.2238    -0.6899
 O             7.8770    -1.2192     0.5408
 N             8.6278     1.3944    -0.0310
 C             7.9467     3.4383    -1.0874
 C             9.0694    -0.7177     1.0186
 C             8.9744     2.5376    -0.7633
 C             9.4819     0.5958     0.7406
 C             8.2052     4.5836    -1.8194
 C             9.8509    -1.5649     1.7841
 C            10.2582     2.7957    -1.2448
 C            10.6764     1.0480     1.3022
 C             9.5019     4.8578    -2.2477
 H             7.3769     5.2489    -2.0391
 C            11.0680    -1.1184     2.2936
 H             9.4894    -2.5716     1.9646
 C            10.5211     3.9562    -1.9677
 H            11.0496     2.0796    -1.0577
 C            11.4701     0.1905     2.0593
 H            10.9787     2.0774     1.1497
 H             9.7045     5.7643    -2.8081
 H            11.6862    -1.7900     2.8798
 H            11.5307     4.1437    -2.3189
 H            12.4030     0.5598     2.4728
 C            -4.6002     0.2142    -0.0758
 C            -4.9842     1.3213     0.6944
 C            -5.5767    -0.5079    -0.7781
 H            -4.2635     1.8884     1.2736
 C            -6.3156     1.6972     0.7430
 C            -6.9062    -0.1365    -0.6823
 H            -5.3121    -1.3445    -1.4139
 C            -7.2889     0.9706     0.0673
 O            -6.6743     2.7958     1.4766
 O            -7.8544    -0.8658    -1.3473
 N            -8.6327     1.3487     0.1376
 C            -7.9879     2.8526     1.8928
 C            -9.0366    -0.2167    -1.6352
 C            -9.0026     2.1403     1.2327
 C            -9.4632     0.9000    -0.8980
 C            -8.2704     3.6462     2.9904
 C            -9.7930    -0.7127    -2.6822
 C           -10.2991     2.2071     1.7438
 C           -10.6450     1.5351    -1.2808
 C            -9.5787     3.7475     3.4578
 H            -7.4515     4.1800     3.4607
 C           -10.9987    -0.1022    -3.0197
 H            -9.4210    -1.5802    -3.2168
 C           -10.5859     3.0181     2.8386
 H           -11.0820     1.6150     1.2847
 C           -11.4139     1.0263    -2.3240
 H           -10.9564     2.4346    -0.7631
 H            -9.7998     4.3831     4.3087
 H           -11.5973    -0.5027    -3.8309
 H           -11.6048     3.0665     3.2089
 H           -12.3376     1.5278    -2.5942

64
Compound 42 in the YAM100 data set, doi: 10.1039/D2CC00107A
 S             1.3112     2.8759    -0.4815
 S             5.4846    -0.2572    -0.8850
 S             1.1314    -3.4285     0.8988
 N            -2.1915    -0.0497     1.2815
 C            -0.3538     2.4319    -0.3926
 C            -0.5312     1.0695    -0.3439
 C             0.7017     0.3559    -0.3224
 C             1.8032     1.1954    -0.4041
 C            -1.5870     3.1955    -0.2233
 C            -1.7941     4.5704    -0.2304
 H            -0.9681     5.2575    -0.3958
 C            -3.0865     5.0555    -0.0225
 H            -3.2640     6.1274    -0.0235
 C            -4.1478     4.1788     0.1811
 H            -5.1485     4.5714     0.3391
 C            -3.9306     2.7955     0.1786
 H            -4.7703     2.1200     0.3290
 C            -2.6557     2.2852    -0.0140
 C            -1.6866     0.3388     2.4547
 H            -1.2681     1.3395     2.4752
 C            -1.6966    -0.5070     3.5466
 H            -1.2813    -0.1768     4.4912
 C            -2.2368    -1.7867     3.3952
 H            -2.2425    -2.4767     4.2333
 C            -2.7584    -2.1787     2.1734
 H            -3.1707    -3.1706     2.0299
 C            -2.7281    -1.2802     1.1076
 C            -3.1666    -1.4461    -0.2702
 C            -3.7746    -2.5666    -0.8359
 H            -4.0090    -3.4447    -0.2397
 C            -4.0705    -2.5400    -2.1926
 H            -4.5436    -3.3974    -2.6617
 C            -3.7654    -1.4079    -2.9558
 H            -4.0055    -1.4013    -4.0156
 C            -3.1612    -0.2942    -2.3761
 H            -2.9290     0.5762    -2.9838
 C            -2.8451    -0.2986    -1.0197
 C             1.4162    -1.7157     0.9235
 C             0.7446    -1.0988    -0.1051
 C            -0.0067    -2.0257    -0.9000
 H            -0.6098    -1.7220    -1.7483
 C             0.0933    -3.3214    -0.4906
 C             2.2779    -1.1024     1.9735
 H             2.1648    -1.6105     2.9360
 H             2.0044    -0.0513     2.0989
 H             3.3378    -1.1273     1.6953
 C            -0.5610    -4.5255    -1.0788
 H             0.1666    -5.2254    -1.5044
 H            -1.2419    -4.2128    -1.8745
 H            -1.1479    -5.0753    -0.3345
 C             3.7807    -0.1440    -1.1844
 C             3.2233     0.8630    -0.4272
 C             4.2007     1.5498     0.3698
 H             3.9476     2.3698     1.0341
 C             5.4671     1.0655     0.2402
 C             3.1267    -1.0520    -2.1674
 H             3.7804    -1.2510    -3.0217
 H             2.2065    -0.5897    -2.5336
 H             2.8495    -2.0113    -1.7161
 C             6.7117     1.5240     0.9223
 H             6.4791     2.3605     1.5861
 H             7.4679     1.8634     0.2062
 H             7.1636     0.7300     1.5266
 B            -2.0956     0.7668    -0.0946

64
Compound 43 in the YAM100 data set, doi: 10.1039/D2CC00107A
 S             0.9187     3.0957    -0.1267
 N            -2.4798    -0.2667     1.1837
 C            -0.6643     2.3429    -0.2299
 C            -0.6698     0.9778    -0.2593
 C             0.6564     0.4292    -0.1610
 C             1.6704     1.4913    -0.1436
 C            -1.9863     2.9555    -0.2168
 C            -2.3452     4.2990    -0.2071
 H            -1.5882     5.0791    -0.2166
 C            -3.7022     4.6271    -0.1895
 H            -4.0026     5.6711    -0.1829
 C            -4.6716     3.6286    -0.1848
 H            -5.7236     3.9003    -0.1753
 C            -4.2984     2.2782    -0.1969
 H            -5.0665     1.5073    -0.2001
 C            -2.9587     1.9264    -0.2094
 C            -2.1500     0.1862     2.3952
 H            -1.6495     1.1487     2.4137
 C            -2.4355    -0.5501     3.5291
 H            -2.1583    -0.1700     4.5050
 C            -3.0776    -1.7820     3.3819
 H            -3.3113    -2.3807     4.2568
 C            -3.4115    -2.2437     2.1186
 H            -3.9035    -3.1997     1.9809
 C            -3.0956    -1.4598     1.0093
 C            -3.2927    -1.7176    -0.4105
 C            -3.8601    -2.8524    -0.9937
 H            -4.2510    -3.6655    -0.3871
 C            -3.9139    -2.9215    -2.3788
 H            -4.3472    -3.7918    -2.8621
 C            -3.4100    -1.8721    -3.1547
 H            -3.4568    -1.9432    -4.2379
 C            -2.8485    -0.7451    -2.5601
 H            -2.4600     0.0590    -3.1787
 C            -2.7761    -0.6505    -1.1725
 B            -2.2044     0.4870    -0.2077
 C             2.9990     1.2293    -0.1977
 C             3.4264    -0.2212    -0.4359
 C             4.1265     2.1106    -0.1469
 S             5.2010    -0.2683     0.0917
 C             2.5131    -1.1477     0.3693
 C             3.3764    -0.4797    -1.9498
 H             4.0349     3.1917    -0.1870
 C             5.3209     1.4891    -0.0045
 S             2.7740    -2.9457     0.0108
 C             1.0635    -0.8728    -0.0321
 C             2.6254    -0.9525     1.8900
 H             3.9949     0.2650    -2.4555
 H             3.7462    -1.4768    -2.1943
 H             2.3469    -0.3858    -2.3071
 C             6.6631     2.1241     0.0871
 C             1.0399    -3.2159    -0.1411
 C             0.3066    -2.0756    -0.1485
 H             2.4083     0.0879     2.1481
 H             1.8948    -1.5998     2.3807
 H             3.6242    -1.2043     2.2515
 H             7.3070     1.8063    -0.7408
 H             7.1715     1.8425     1.0165
 H             6.5740     3.2127     0.0594
 C             0.5271    -4.6061    -0.2736
 H            -0.7647    -2.0869    -0.3073
 H             0.7463    -5.1994     0.6220
 H             0.9918    -5.1219    -1.1219
 H            -0.5549    -4.5947    -0.4291

70
Compound 44 in the YAM100 data set, doi: 10.1039/D2CC00107A
 S             1.1680     2.8480    -1.0227
 S             1.3512    -3.3381     0.8332
 S             5.7323     0.9250    -0.3649
 N            -2.1276    -0.3291     0.8756
 C             1.7700     1.2228    -0.7690
 C             0.7224     0.3205    -0.6480
 C            -0.5506     0.9422    -0.7491
 C            -0.4665     2.3026    -0.9320
 C            -1.7449     2.9926    -0.7901
 C            -2.7414     2.0375    -0.4495
 C            -4.0398     2.4815    -0.2474
 H            -4.8251     1.7704     0.0003
 C            -4.3487     3.8426    -0.3518
 H            -5.3656     4.1836    -0.1776
 C            -3.3585     4.7641    -0.6798
 H            -3.6078     5.8183    -0.7633
 C            -2.0466     4.3459    -0.9064
 H            -1.2769     5.0667    -1.1706
 C            -2.7649    -0.5113    -1.4477
 C            -3.0846    -0.4635    -2.8022
 H            -2.9095     0.4467    -3.3693
 C            -3.6207    -1.5859    -3.4290
 H            -3.8649    -1.5477    -4.4872
 C            -3.8518    -2.7688    -2.7169
 H            -4.2732    -3.6314    -3.2242
 C            -3.5476    -2.8393    -1.3644
 H            -3.7254    -3.7563    -0.8086
 C            -3.0091    -1.7068    -0.7504
 C            -2.5607    -1.5727     0.6239
 C            -2.4835    -2.5861     1.6018
 H            -2.8340    -3.5826     1.3612
 C            -1.9186    -2.2993     2.8119
 H            -1.8122    -3.0699     3.5703
 C            -1.4465    -0.9931     3.0902
 C            -1.5809     0.0020     2.0847
 C            -1.1288     1.3134     2.3344
 H            -1.2561     2.0718     1.5731
 C            -0.5409     1.6089     3.5428
 H            -0.1922     2.6201     3.7284
 C            -0.3865     0.6256     4.5408
 H             0.0841     0.8829     5.4842
 C            -0.8389    -0.6525     4.3187
 H            -0.7360    -1.4209     5.0797
 C             1.5030    -1.6103     0.7668
 C             0.8588    -1.1115    -0.3404
 C             0.2297    -2.1382    -1.1178
 H            -0.3439    -1.9303    -2.0144
 C             0.3981    -3.3955    -0.6189
 C             2.2416    -0.8618     1.8222
 H             1.8665     0.1644     1.8650
 H             3.3146    -0.8116     1.6027
 H             2.1102    -1.3171     2.8080
 C            -0.1362    -4.6785    -1.1595
 H            -0.7219    -5.2237    -0.4106
 H             0.6602    -5.3484    -1.5024
 H            -0.7927    -4.4670    -2.0076
 C             4.1803     1.6709    -0.1646
 C             3.1969     0.9204    -0.7725
 C             3.7238    -0.2659    -1.3887
 H             3.1005    -0.9812    -1.9126
 C             5.0702    -0.4120    -1.2558
 C             4.0581     2.9385     0.6136
 H             3.0802     2.9888     1.1006
 H             4.1519     3.8248    -0.0247
 H             4.8296     3.0051     1.3861
 C             5.9387    -1.5072    -1.7759
 H             6.4823    -2.0142    -0.9714
 H             6.6796    -1.1368    -2.4926
 H             5.3207    -2.2517    -2.2839
 B            -2.0884     0.5527    -0.4685

70
Compound 45 in the YAM100 data set, doi: 10.1039/D2CC00107A
 S             1.0599     3.1035    -0.4193
 S             2.8579    -2.9520    -0.1959
 S             5.2967    -0.2938    -0.0071
 N            -2.3648    -0.5201     0.6743
 C             1.7985     1.4933    -0.4244
 C             0.7771     0.4404    -0.4838
 C            -0.5430     0.9993    -0.5825
 C            -0.5293     2.3646    -0.5394
 C            -1.8438     2.9781    -0.4150
 C            -2.8172     1.9509    -0.3388
 C            -4.1477     2.3069    -0.1883
 H            -4.9170     1.5391    -0.1383
 C            -4.5093     3.6564    -0.0949
 H            -5.5528     3.9302     0.0344
 C            -3.5399     4.6530    -0.1694
 H            -3.8325     5.6969    -0.1005
 C            -2.1943     4.3223    -0.3335
 H            -1.4377     5.1003    -0.3968
 C            -2.6608    -0.3679    -1.7183
 C            -2.7436    -0.1429    -3.0898
 H            -2.3460     0.7751    -3.5137
 C            -3.3316    -1.0975    -3.9146
 H            -3.3898    -0.9223    -4.9854
 C            -3.8509    -2.2867    -3.3885
 H            -4.3060    -3.0167    -4.0507
 C            -3.7839    -2.5340    -2.0255
 H            -4.1869    -3.4560    -1.6144
 C            -3.1890    -1.5676    -1.2094
 C            -2.9745    -1.6286     0.2259
 C            -3.2780    -2.6981     1.0938
 H            -3.7757    -3.5764     0.7002
 C            -2.9111    -2.6110     2.4077
 H            -3.1141    -3.4281     3.0947
 C            -2.2541    -1.4549     2.8935
 C            -2.0005    -0.3890     1.9861
 C            -1.3694     0.7838     2.4473
 H            -1.1912     1.5969     1.7570
 C            -0.9828     0.8720     3.7641
 H            -0.4906     1.7754     4.1104
 C            -1.2135    -0.1848     4.6679
 H            -0.8956    -0.0907     5.7012
 C            -1.8447    -1.3266     4.2393
 H            -2.0383    -2.1478     4.9235
 C             2.5909    -1.1497     0.1334
 C             1.1682    -0.8660    -0.3488
 C             0.4129    -2.0629    -0.5145
 H            -0.6438    -2.0653    -0.7501
 C             1.1353    -3.2091    -0.4568
 C             0.6213    -4.5960    -0.6154
 H             0.7914    -5.1894     0.2907
 H             1.1244    -5.1158    -1.4390
 H            -0.4517    -4.5788    -0.8233
 C             3.5529    -0.2355    -0.6280
 C             3.1259     1.2199    -0.4201
 C             4.2569     2.0923    -0.3167
 H             4.1767     3.1738    -0.3679
 C             5.4369     1.4620    -0.1088
 C             6.7782     2.0863     0.0479
 H             7.4612     1.7571    -0.7435
 H             7.2355     1.8072     1.0041
 H             6.7001     3.1754     0.0083
 B            -2.0799     0.5148    -0.5213
 C             2.6148    -0.9431     1.6571
 H             2.3821     0.0985     1.8951
 H             1.8544    -1.5838     2.1098
 H             3.5905    -1.1937     2.0779
 C             3.5797    -0.5034    -2.1407
 H             4.2311     0.2322    -2.6179
 H             3.9520    -1.5055    -2.3598
 H             2.5712    -0.4019    -2.5521

59
Compound 46 in the YAM100 data set, doi: 10.1021/jacs.7b08333
 C            -1.1181     0.4908    -0.5741
 P             0.2422     1.6649    -0.7998
 C             1.4462     0.3378    -0.5706
 C            -0.6291    -0.8277    -0.1518
 C             0.8166    -0.8523    -0.2344
 C             2.8527     0.2046    -0.5599
 C             3.2819    -1.0713    -0.2280
 S             1.9445    -2.1355     0.0844
 C             0.3240     2.6636     0.7128
 C             0.3736     4.0513     0.5821
 H             0.3837     4.4811    -0.4154
 C             0.4120     4.8524     1.7203
 H             0.4534     5.9330     1.6206
 C             0.3988     4.2682     2.9833
 H             0.4289     4.8941     3.8705
 C             0.3496     2.8809     3.1147
 H             0.3425     2.4274     4.1014
 C             0.3136     2.0773     1.9819
 H             0.2812     0.9950     2.0808
 O             0.2654     2.5137    -2.0309
 C            -2.4319     0.7096    -0.8075
 C            -3.1066     1.9217    -1.1648
 C            -3.3861    -0.4798    -0.7325
 C            -4.4556     1.8489    -1.0740
 H            -2.5753     2.8219    -1.4548
 S            -5.0648     0.2774    -0.5642
 C            -1.5087    -1.7746     0.2793
 C            -2.9704    -1.3558     0.4561
 C            -1.2967    -3.1325     0.6758
 S            -3.9089    -2.9457     0.5653
 C            -2.4318    -3.8531     0.8526
 H            -0.3153    -3.5798     0.7926
 C            -5.4312     2.9375    -1.3496
 H            -6.0502     3.1422    -0.4691
 H            -4.9099     3.8555    -1.6289
 H            -6.1087     2.6572    -2.1635
 C            -3.0976    -0.6427     1.8116
 H            -2.7290    -1.3055     2.5978
 H            -2.4979     0.2722     1.8122
 H            -4.1363    -0.3830     2.0237
 C            -2.5318    -5.2864     1.2384
 H            -1.5372    -5.7253     1.3438
 H            -3.0666    -5.4008     2.1878
 H            -3.0852    -5.8586     0.4855
 C            -3.3308    -1.2115    -2.0817
 H            -3.5618    -0.5048    -2.8816
 H            -2.3269    -1.6118    -2.2473
 H            -4.0491    -2.0325    -2.1116
 C             4.7020    -1.2283    -0.2115
 S             4.1772     1.2880    -0.8693
 C             5.3265     0.0008    -0.5437
 C             5.4988    -2.3457     0.0709
 C             6.8773    -2.2286     0.0198
 C             7.4818    -1.0082    -0.3100
 H             7.4978    -3.0923     0.2374
 C             6.7138     0.1125    -0.5937
 H             8.5642    -0.9359    -0.3455
 H             7.1837     1.0569    -0.8498
 H             5.0328    -3.2929     0.3261

50
Compound 47 in the YAM100 data set, doi: 10.1021/jacs.7b08333
 C             0.2690     0.1012    -0.6560
 P             1.7066    -0.9122    -1.1938
 C             0.7666    -2.4459    -1.0389
 C            -0.7826    -0.7029    -0.3226
 C            -0.4819    -2.1238    -0.5557
 C             0.9879    -3.8415    -1.1342
 C            -0.1102    -4.5546    -0.7332
 H             1.9028    -4.2993    -1.4906
 S            -1.4068    -3.5338    -0.2142
 C             2.8396    -0.8960     0.2283
 C             4.1507    -0.4776     0.0000
 H             4.4454    -0.2143    -1.0120
 C             5.0475    -0.4020     1.0632
 H             6.0687    -0.0772     0.8872
 C             4.6348    -0.7425     2.3479
 H             5.3346    -0.6818     3.1763
 C             3.3249    -1.1640     2.5753
 H             3.0060    -1.4329     3.5780
 C             2.4267    -1.2417     1.5183
 H             1.4055    -1.5729     1.6908
 O             2.3890    -0.5625    -2.4763
 H            -0.2424    -5.6281    -0.7264
 C             0.3357     1.5556    -0.6628
 C             1.4593     2.2836    -0.1417
 C            -0.6344     2.3888    -1.1800
 C             1.3344     3.6363    -0.2326
 H             2.3232     1.8031     0.3047
 S            -0.1720     4.0470    -0.9936
 C            -2.0636    -0.2945     0.2577
 C            -2.1930     0.5632     1.3272
 C            -3.3279    -0.7817    -0.2148
 S            -3.8639     0.7793     1.7262
 C            -4.4003    -0.2869     0.4656
 H            -3.4287    -1.4554    -1.0593
 C             2.2919     4.6874     0.2168
 H             1.8485     5.3530     0.9652
 H             3.1693     4.2141     0.6643
 H             2.6336     5.3093    -0.6173
 C            -1.1334     1.2535     2.1152
 H            -1.4121     1.3396     3.1691
 H            -0.1948     0.6975     2.0478
 H            -0.9373     2.2595     1.7273
 C            -5.8493    -0.5541     0.2358
 H            -5.9654    -1.2556    -0.5939
 H            -6.3271    -0.9935     1.1178
 H            -6.3979     0.3597    -0.0160
 C            -1.9127     2.0362    -1.8583
 H            -2.1473     2.7449    -2.6574
 H            -1.8331     1.0383    -2.2971
 H            -2.7558     2.0187    -1.1580

50
Compound 48 in the YAM100 data set, doi: 10.1021/jacs.7b08333
 C            -0.3551    -0.1854    -0.6887
 P            -2.1133     0.0221    -1.0765
 C            -1.9354     1.8199    -1.0320
 C             0.2732     1.0966    -0.3493
 C            -0.6571     2.1735    -0.6315
 C            -2.7833     2.9370    -1.2478
 C            -2.1392     4.1191    -1.0156
 H            -3.8167     2.8706    -1.5659
 S            -0.4940     3.8869    -0.5248
 C            -3.0126    -0.4355     0.4336
 C            -4.0547    -1.3559     0.3246
 H            -4.3073    -1.7425    -0.6587
 C            -4.7462    -1.7581     1.4644
 H            -5.5592    -2.4733     1.3805
 C            -4.3951    -1.2440     2.7091
 H            -4.9343    -1.5591     3.5978
 C            -3.3531    -0.3239     2.8194
 H            -3.0818     0.0771     3.7915
 C            -2.6623     0.0821     1.6843
 H            -1.8519     0.8023     1.7667
 O            -2.6715    -0.6641    -2.2835
 H            -2.5286     5.1237    -1.1106
 C             0.3662    -1.3281    -0.7373
 C            -0.0658    -2.6709    -0.9874
 C             1.8782    -1.2360    -0.5447
 C             0.8698    -3.6108    -0.7145
 H            -1.0649    -2.9065    -1.3380
 S             2.4035    -2.9626    -0.1410
 C             1.5225     1.1220     0.1896
 C             2.1609    -0.2174     0.5668
 C             2.3617     2.2259     0.5444
 S             3.9586     0.1608     0.7836
 C             3.6342     1.8869     0.8653
 H             2.0343     3.2601     0.5259
 C             0.7218    -5.0854    -0.8439
 H             0.9027    -5.5839     0.1148
 H            -0.2845    -5.3396    -1.1832
 H             1.4460    -5.4889    -1.5601
 C             1.6021    -0.6390     1.9349
 H             1.7884     0.1602     2.6559
 H             0.5232    -0.8058     1.8646
 H             2.0777    -1.5552     2.2893
 C             4.7373     2.8076     1.2511
 H             4.3985     3.8456     1.2202
 H             5.0970     2.5875     2.2623
 H             5.5926     2.7020     0.5744
 C             2.5011    -0.8566    -1.8964
 H             2.1904    -1.5834    -2.6499
 H             2.1538     0.1344    -2.2011
 H             3.5907    -0.8472    -1.8367

56
Compound 49 in the YAM100 data set, doi: 10.1021/jacs.7b08333
 C             0.5348    -0.3931    -0.5961
 P            -1.0110    -1.3066    -0.9998
 C            -2.0201     0.1628    -0.7420
 C             0.2435     0.8880    -0.2246
 C            -1.1982     1.1722    -0.3203
 S            -2.0645     2.5972     0.1591
 C            -1.3294    -2.3546     0.4513
 C            -1.4817    -3.7242     0.2332
 H            -1.4312    -4.0992    -0.7853
 C            -1.6920    -4.5772     1.3140
 H            -1.8119    -5.6434     1.1461
 C            -1.7495    -4.0631     2.6059
 H            -1.9131    -4.7292     3.4480
 C            -1.6011    -2.6934     2.8232
 H            -1.6518    -2.2937     3.8316
 C            -1.3919    -1.8381     1.7488
 H            -1.2824    -0.7690     1.9137
 O            -1.0781    -2.0686    -2.2836
 C             1.8354    -1.0307    -0.7309
 C             2.0980    -2.3618    -0.2583
 C             2.9370    -0.4626    -1.3374
 C             3.3743    -2.7844    -0.4718
 H             1.3545    -2.9712     0.2442
 S             4.2817    -1.5517    -1.2933
 C             1.1723     1.8978     0.2867
 C             2.1004     1.6652     1.2773
 C             1.1842     3.2573    -0.1726
 S             2.9910     3.1102     1.6180
 C             2.1181     4.0389     0.4394
 H             0.5337     3.6263    -0.9587
 C             3.9927    -4.0898    -0.1015
 H             4.8432    -3.9627     0.5768
 H             3.2509    -4.7151     0.4014
 H             4.3506    -4.6342    -0.9818
 C             2.3814     0.4094     2.0282
 H             2.6686     0.6185     3.0624
 H             1.4937    -0.2284     2.0361
 H             3.1853    -0.1677     1.5572
 C             2.4243     5.4787     0.2003
 H             1.7567     5.8720    -0.5702
 H             2.2854     6.0799     1.1051
 H             3.4550     5.6259    -0.1392
 C             3.0645     0.8627    -2.0049
 H             3.7385     0.8114    -2.8645
 H             2.0843     1.1940    -2.3569
 H             3.4417     1.6305    -1.3195
 C            -3.4073     0.4945    -0.6860
 C            -3.5902     1.8207    -0.2183
 C            -4.5341    -0.2730    -1.0162
 C            -4.8602     2.3807    -0.0927
 C            -5.7938     0.2829    -0.8818
 H            -4.4043    -1.2877    -1.3794
 C            -5.9570     1.5996    -0.4255
 H            -4.9891     3.3985     0.2616
 H            -6.6699    -0.3056    -1.1362
 H            -6.9555     2.0152    -0.3309

56
Compound 50 in the YAM100 data set, doi: 10.1021/jacs.7b08333
 C            -0.3471     0.4815    -0.5977
 P             1.2557     1.2871    -0.8530
 C             2.1029    -0.2925    -0.6542
 C            -0.1790    -0.9173    -0.1859
 C             1.2181    -1.2878    -0.3027
 S             2.0081    -2.8085    -0.0100
 C             1.5998     2.2292     0.6610
 C             1.9569     3.5714     0.5334
 H             2.0377     3.9964    -0.4631
 C             2.2028     4.3342     1.6720
 H             2.4831     5.3789     1.5740
 C             2.0899     3.7577     2.9336
 H             2.2816     4.3535     3.8213
 C             1.7330     2.4159     3.0624
 H             1.6483     1.9674     4.0478
 C             1.4893     1.6504     1.9288
 H             1.2171     0.6023     2.0257
 O             1.4620     2.1203    -2.0792
 C            -1.5748     1.0112    -0.7971
 C            -1.9473     2.3519    -1.1377
 C            -2.7848     0.0855    -0.6958
 C            -3.2712     2.6052    -1.0113
 H            -1.2223     3.0994    -1.4418
 S            -4.2271     1.2233    -0.4837
 C            -1.2480    -1.6281     0.2690
 C            -2.5616    -0.8711     0.4825
 C            -1.3589    -2.9992     0.6622
 S            -3.8518    -2.1887     0.6189
 C            -2.6293    -3.4259     0.8684
 H            -0.5109    -3.6694     0.7534
 C            -3.9636     3.8979    -1.2619
 H            -4.4920     4.2406    -0.3655
 H            -3.2443     4.6652    -1.5559
 H            -4.7096     3.7932    -2.0573
 C            -2.4774    -0.1554     1.8402
 H            -2.2604    -0.8917     2.6173
 H            -1.6742     0.5871     1.8241
 H            -3.4167     0.3468     2.0785
 C            -3.0614    -4.7952     1.2578
 H            -2.1992    -5.4609     1.3380
 H            -3.5842    -4.7827     2.2206
 H            -3.7549    -5.2133     0.5196
 C            -2.9424    -0.6313    -2.0449
 H            -3.0179     0.1142    -2.8393
 H            -2.0686    -1.2600    -2.2369
 H            -3.8373    -1.2557    -2.0545
 C             3.5735    -2.0993    -0.3619
 C             3.4637    -0.7272    -0.6946
 C             4.8051    -2.7486    -0.3362
 C             4.6264    -0.0067    -1.0038
 C             5.9405    -2.0114    -0.6430
 H             4.8772    -3.8013    -0.0821
 C             5.8505    -0.6518    -0.9738
 H             4.5508     1.0427    -1.2715
 H             6.9110    -2.4976    -0.6277
 H             6.7542    -0.1000    -1.2131

53
Compound 51 in the YAM100 data set, doi: 10.1021/jacs.7b08333
 C             0.5170    -0.4138    -0.5844
 P            -1.0947    -1.2003    -0.9842
 C            -1.9848     0.3479    -0.7210
 C             0.3332     0.8875    -0.2123
 C            -1.0766     1.2934    -0.3000
 C            -3.3119     0.8217    -0.6265
 C            -3.3937     2.1335    -0.1565
 S            -1.8201     2.7799     0.2040
 C            -1.5056    -2.2161     0.4650
 C            -1.7836    -3.5655     0.2452
 H            -1.7718    -3.9419    -0.7739
 C            -2.0676    -4.3970     1.3258
 H            -2.2857    -5.4474     1.1570
 C            -2.0737    -3.8815     2.6184
 H            -2.2953    -4.5311     3.4601
 C            -1.7998    -2.5316     2.8371
 H            -1.8106    -2.1305     3.8462
 C            -1.5162    -1.6975     1.7631
 H            -1.3075    -0.6433     1.9286
 O            -1.2273    -1.9467    -2.2710
 C             1.7613    -1.1549    -0.7264
 C             1.9195    -2.5001    -0.2474
 C             2.9007    -0.6804    -1.3429
 C             3.1565    -3.0251    -0.4663
 H             1.1328    -3.0452     0.2632
 S             4.1548    -1.8732    -1.2993
 C             1.3470     1.8175     0.2892
 C             2.2596     1.5114     1.2740
 C             1.4688     3.1696    -0.1757
 S             3.2704     2.8780     1.6024
 C             2.4695     3.8725     0.4264
 H             0.8464     3.5883    -0.9596
 C             3.6702    -4.3742    -0.0926
 H             4.5330    -4.3125     0.5793
 H             2.8841    -4.9350     0.4188
 H             3.9768    -4.9502    -0.9722
 C             2.4408     0.2387     2.0272
 H             2.7508     0.4260     3.0590
 H             1.5035    -0.3236     2.0423
 H             3.1912    -0.4040     1.5529
 C             2.8938     5.2805     0.1787
 H             2.2557     5.7258    -0.5885
 H             2.8135     5.8947     1.0818
 H             3.9305     5.3391    -0.1694
 C             3.1291     0.6271    -2.0185
 H             3.7881     0.5172    -2.8843
 H             2.1754     1.0349    -2.3629
 H             3.5742     1.3652    -1.3411
 C            -4.7203     2.6335    -0.0815
 S            -4.8825     0.1929    -0.9708
 C            -5.6190     1.6873    -0.4844
 H            -4.9990     3.6242     0.2547
 H            -6.6957     1.7805    -0.5244

53
Compound 52 in the YAM100 data set, doi: 10.1021/jacs.7b08333
 C            -0.3437     0.4732    -0.5831
 P             1.2891     1.2149    -0.8322
 C             2.0713    -0.4005    -0.6339
 C            -0.2400    -0.9333    -0.1744
 C             1.1384    -1.3654    -0.2883
 C             1.6776     2.1347     0.6832
 C             2.1179     3.4522     0.5584
 H             2.2331     3.8713    -0.4372
 C             2.4010     4.1982     1.6994
 H             2.7463     5.2235     1.6041
 C             2.2425     3.6297     2.9597
 H             2.4634     4.2127     3.8491
 C             1.8026     2.3125     3.0854
 H             1.6822     1.8704     4.0699
 C             1.5213     1.5634     1.9496
 H             1.1835     0.5342     2.0437
 O             1.5306     2.0355    -2.0592
 C            -1.5455     1.0575    -0.7888
 C            -1.8553     2.4141    -1.1292
 C            -2.7961     0.1868    -0.6968
 C            -3.1676     2.7260    -1.0110
 H            -1.0960     3.1290    -1.4278
 S            -4.1876     1.3876    -0.4925
 C            -1.3433    -1.5949     0.2732
 C            -2.6231    -0.7806     0.4809
 C            -1.5175    -2.9605     0.6636
 S            -3.9714    -2.0406     0.6050
 C            -2.8063    -3.3315     0.8618
 H            -0.7007    -3.6677     0.7606
 C            -3.7994     4.0488    -1.2639
 H            -4.3179     4.4136    -0.3704
 H            -3.0445     4.7835    -1.5518
 H            -4.5440     3.9788    -2.0643
 C            -2.5179    -0.0717     1.8404
 H            -2.3374    -0.8182     2.6171
 H            -1.6837     0.6361     1.8313
 H            -3.4364     0.4696     2.0742
 C            -3.3014    -4.6803     1.2476
 H            -2.4701    -5.3837     1.3327
 H            -3.8290    -4.6452     2.2073
 H            -4.0081    -5.0671     0.5050
 C            -2.9764    -0.5196    -2.0487
 H            -3.0131     0.2299    -2.8420
 H            -2.1305    -1.1866    -2.2357
 H            -3.8983    -1.1034    -2.0653
 C             3.3834    -0.9283    -0.6553
 C             3.4420    -2.2832    -0.3365
 S             4.9600    -0.3070    -0.9837
 S             1.8587    -2.9229     0.0021
 C             4.7537    -2.8233    -0.3575
 C             5.6673    -1.8627    -0.6886
 H             5.0125    -3.8523    -0.1417
 H             6.7384    -1.9806    -0.7814

78
Compound 53 in the YAM100 data set, doi: 10.1021/jacs.7b08333
 C             2.4943    -0.3228    -0.6034
 P             0.8062    -0.9610    -0.9612
 C             0.0590     0.6257    -0.5613
 C             2.4325     0.9750    -0.1804
 C             1.0486     1.4776    -0.1530
 S             0.4347     2.9394     0.5555
 C             0.3196    -2.0144     0.4394
 C            -0.1288    -3.3028     0.1473
 H            -0.1576    -3.6222    -0.8907
 C            -0.5377    -4.1435     1.1796
 H            -0.8909    -5.1450     0.9528
 C            -0.4994    -3.6974     2.4974
 H            -0.8169    -4.3544     3.3023
 C            -0.0569    -2.4069     2.7890
 H            -0.0333    -2.0589     3.8175
 C             0.3517    -1.5642     1.7627
 H             0.6876    -0.5543     1.9848
 O             0.5787    -1.6266    -2.2797
 C             3.6633    -1.1481    -0.8624
 C             3.7328    -2.5262    -0.4627
 C             4.7999    -0.7368    -1.5282
 C             4.9036    -3.1400    -0.7875
 H             2.9321    -3.0306     0.0681
 S             5.9450    -2.0312    -1.6267
 C             3.5367     1.8150     0.2852
 C             4.4955     1.4100     1.1873
 C             3.7073     3.1789    -0.1265
 S             5.6078     2.6990     1.5015
 C             4.7883     3.7934     0.4315
 H             3.0551     3.6707    -0.8409
 C             5.3204    -4.5459    -0.5172
 H             6.2242    -4.5941     0.0996
 H             4.5210    -5.0676     0.0148
 H             5.5224    -5.0948    -1.4431
 C             4.6474     0.0960     1.8727
 H             5.0429     0.2171     2.8849
 H             3.6784    -0.4059     1.9354
 H             5.3176    -0.5707     1.3182
 C             5.2784     5.1854     0.2168
 H             4.6148     5.7038    -0.4795
 H             5.3006     5.7574     1.1503
 H             6.2890     5.2017    -0.2049
 C             5.0985     0.5814    -2.1536
 H             5.6986     0.4640    -3.0602
 H             4.1646     1.0814    -2.4226
 H             5.6387     1.2454    -1.4688
 C            -1.2545     1.0928    -0.2615
 C            -1.2113     2.3733     0.3418
 C            -2.4812     0.4505    -0.4473
 C            -2.3868     3.0099     0.7381
 C            -3.6469     1.0565     0.0066
 H            -2.5155    -0.5297    -0.9103
 C            -3.5903     2.3433     0.5854
 H            -2.3643     3.9917     1.2004
 H            -4.5095     2.8043     0.9303
 C            -6.0578     1.0760    -0.3853
 C            -6.0479     2.0902    -1.3491
 C            -7.2550     0.7673     0.2704
 C            -7.2135     2.7890    -1.6387
 H            -5.1222     2.3224    -1.8660
 C            -8.4188     1.4582    -0.0412
 H            -7.2619    -0.0178     1.0196
 C            -8.4061     2.4761    -0.9920
 H            -7.1902     3.5739    -2.3892
 H            -9.3408     1.2071     0.4752
 H            -9.3164     3.0186    -1.2271
 C            -4.9107    -1.0266     0.1120
 C            -4.1177    -1.6323     1.0943
 C            -5.7328    -1.8256    -0.6891
 C            -4.1388    -3.0111     1.2563
 H            -3.4720    -1.0201     1.7150
 C            -5.7640    -3.2025    -0.5027
 H            -6.3422    -1.3599    -1.4567
 C            -4.9646    -3.8052     0.4644
 H            -3.5030    -3.4629     2.0114
 H            -6.4065    -3.8090    -1.1343
 H            -4.9823    -4.8825     0.5971
 N            -4.8748     0.3740    -0.0750

78
Compound 54 in the YAM100 data set, doi: 10.1021/jacs.7b08333
 C            -2.3508     0.3458    -0.6112
 P            -0.6686     0.9795    -0.8425
 C             0.0129    -0.6281    -0.4051
 C            -2.3395    -1.0266    -0.0868
 C            -0.9745    -1.5148    -0.0395
 S            -0.3293    -3.0193     0.5512
 C            -0.2455     2.0378     0.5721
 C             0.4074     3.2434     0.3163
 H             0.6120     3.5170    -0.7148
 C             0.7893     4.0628     1.3754
 H             1.3037     4.9983     1.1766
 C             0.5170     3.6791     2.6853
 H             0.8132     4.3197     3.5112
 C            -0.1351     2.4731     2.9423
 H            -0.3443     2.1748     3.9654
 C            -0.5138     1.6507     1.8884
 H            -1.0114     0.7041     2.0853
 O            -0.3299     1.6422    -2.1411
 C            -3.5090     0.9551    -0.9527
 C            -3.7351     2.2885    -1.4249
 C            -4.8003     0.1431    -0.8860
 C            -5.0376     2.6584    -1.4295
 H            -2.9266     2.9463    -1.7254
 S            -6.1489     1.4082    -0.8788
 C            -3.5002    -1.6098     0.3229
 C            -4.7550    -0.7340     0.3714
 C            -3.7617    -2.9340     0.7970
 S            -6.1628    -1.9269     0.4912
 C            -5.0767    -3.2385     0.9248
 H            -2.9855    -3.6640     1.0003
 C            -5.5922     3.9773    -1.8373
 H            -6.1574     4.4359    -1.0185
 H            -4.7876     4.6563    -2.1272
 H            -6.2797     3.8665    -2.6829
 C            -4.7154     0.0755     1.6773
 H            -4.6215    -0.6132     2.5199
 H            -3.8536     0.7492     1.6745
 H            -5.6241     0.6672     1.8011
 C            -5.6565    -4.5353     1.3667
 H            -4.8649    -5.2618     1.5632
 H            -6.2495    -4.4093     2.2793
 H            -6.3243    -4.9482     0.6024
 C            -4.9137    -0.6614    -2.1895
 H            -4.8613     0.0236    -3.0384
 H            -4.0856    -1.3718    -2.2616
 H            -5.8561    -1.2101    -2.2301
 C             1.3118    -2.4305     0.3477
 C             1.3341    -1.1175    -0.1768
 C             2.4972    -3.0841     0.6766
 C             2.5536    -0.4633    -0.3659
 C             3.6962    -2.4071     0.5238
 H             2.4897    -4.0910     1.0819
 C             3.7344    -1.0923     0.0131
 H             2.5726     0.5403    -0.7768
 H             4.6260    -2.8854     0.8121
 N             4.9595    -0.4049    -0.0782
 C             6.1269    -1.0843    -0.4823
 C             5.0020     0.9825     0.1874
 C             6.0723    -2.0467    -1.4967
 C             7.3542    -0.8050     0.1297
 C             4.2553     1.5252     1.2399
 C             5.7812     1.8319    -0.6049
 C             7.2240    -2.7236    -1.8791
 H             5.1232    -2.2558    -1.9799
 C             8.5029    -1.4732    -0.2741
 H             7.3960    -0.0605     0.9182
 C             4.2780     2.8924     1.4805
 H             3.6446     0.8724     1.8547
 C             5.8152     3.1959    -0.3410
 H             6.3546     1.4153    -1.4266
 C             8.4461    -2.4397    -1.2755
 H             7.1657    -3.4679    -2.6679
 H             9.4483    -1.2452     0.2096
 C             5.0608     3.7366     0.6966
 H             3.6782     3.2957     2.2905
 H             6.4237     3.8424    -0.9666
 H             9.3450    -2.9648    -1.5828
 H             5.0810     4.8045     0.8907

82
Compound 55 in the YAM100 data set, doi: 10.1021/ja208097a
 C             1.2104     0.7401    -0.1250
 C             1.9040    -0.4454    -0.0990
 S             2.3096     2.0834    -0.0506
 C             3.3178    -0.2926    -0.0441
 H             1.4198    -1.4134    -0.1710
 C             3.6968     1.0392    -0.0029
 C             4.2322    -1.4426    -0.0564
 C             5.0271     1.6306     0.0993
 C             5.3223    -1.5831    -0.8824
 C             4.0568    -2.5668     0.8162
 C             5.4757     2.6968    -0.7499
 C             5.9872     1.2383     1.0056
 S             6.1365    -3.0802    -0.5607
 C             5.8246    -0.6671    -1.9457
 C             5.0056    -3.5351     0.6752
 H             3.2524    -2.6312     1.5420
 C             6.7574     3.0931    -0.5127
 H             4.8576     3.1311    -1.5289
 S             7.4377     2.1585     0.7829
 C             5.9050     0.2046     2.0751
 H             6.6367    -0.0274    -1.5821
 H             5.0169    -0.0100    -2.2768
 H             6.1920    -1.2254    -2.8117
 C             5.1410    -4.8197     1.4207
 C             7.5475     4.1492    -1.2087
 H             6.3186    -0.7550     1.7450
 H             4.8592     0.0329     2.3406
 H             6.4436     0.5185     2.9739
 H             4.3302    -4.9087     2.1482
 H             6.0895    -4.8784     1.9652
 H             5.0904    -5.6863     0.7529
 H             7.8681     4.9383    -0.5202
 H             6.9360     4.6111    -1.9877
 H             8.4459     3.7408    -1.6836
 C            -0.2143     0.9464    -0.2088
 C            -0.8910     2.1189    -0.5052
 S            -1.3260    -0.3425     0.0900
 C            -2.2870     1.9609    -0.4771
 H            -0.3827     3.0465    -0.7453
 C            -2.7116     0.6758    -0.1776
 H            -2.9963     2.7550    -0.6854
 B            -4.1485     0.1374    -0.0854
 C            -4.3829    -1.4188    -0.1075
 C            -3.9442    -2.2143    -1.1860
 C            -5.0231    -2.0599     0.9822
 C            -4.1310    -3.5992    -1.1555
 C            -5.1784    -3.4414     0.9828
 C            -4.7362    -4.2341    -0.0789
 H            -3.7967    -4.1933    -2.0045
 H            -5.6602    -3.9170     1.8352
 C            -5.3134     1.1886     0.0380
 C            -5.3322     2.1503     1.0701
 C            -6.3732     1.1921    -0.9012
 C            -6.3765     3.0757     1.1431
 C            -7.3828     2.1448    -0.8100
 C            -7.4045     3.0995     0.2080
 H            -6.3854     3.7950     1.9604
 H            -8.1820     2.1384    -1.5490
 C            -5.5163    -1.2775     2.1697
 H            -6.2070    -0.4845     1.8698
 H            -6.0302    -1.9306     2.8797
 H            -4.6904    -0.7966     2.7058
 C            -3.3420    -1.6283    -2.4376
 H            -3.1774    -0.5524    -2.3631
 H            -2.3786    -2.0953    -2.6669
 H            -4.0017    -1.8075    -3.2947
 C            -4.9079    -5.7255    -0.0447
 H            -5.9314    -6.0023     0.2285
 H            -4.6819    -6.1762    -1.0145
 H            -4.2424    -6.1815     0.6975
 C            -4.2825     2.2093     2.1527
 H            -3.7152     1.2822     2.2437
 H            -3.5546     3.0052     1.9593
 H            -4.7469     2.4210     3.1209
 C            -6.4252     0.1933    -2.0265
 H            -5.5391     0.2592    -2.6669
 H            -6.4688    -0.8323    -1.6488
 H            -7.3014     0.3639    -2.6573
 C            -8.5034     4.1203     0.2801
 H            -8.5094     4.6337     1.2451
 H            -8.3851     4.8816    -0.4999
 H            -9.4855     3.6598     0.1334

82
Compound 56 in the YAM100 data set, doi: 10.1021/ja208097a
 C             1.1250     0.7464    -0.1764
 C             1.8116    -0.4042     0.0623
 S             2.1906     2.1389    -0.4480
 C             3.2358    -0.2567     0.0262
 H             1.3146    -1.3543     0.2247
 C             3.6149     1.1395    -0.1710
 C             4.2108    -1.2170     0.1019
 C             4.9000     1.5599    -0.0795
 C             5.6447    -0.8121    -0.2337
 C             4.1017    -2.6113     0.3741
 C             5.4768     2.8531    -0.2866
 C             5.9391     0.5466     0.4065
 S             6.6872    -2.1910     0.4259
 C             5.7837    -0.8122    -1.7659
 C             5.2880    -3.2463     0.5602
 H             3.1526    -3.1292     0.4667
 C             6.8306     2.8658    -0.3178
 H             4.8839     3.7493    -0.4412
 S             7.5633     1.2772    -0.0984
 C             5.8896     0.5234     1.9421
 H             6.8098    -0.5976    -2.0690
 H             5.1221    -0.0579    -2.2005
 H             5.4973    -1.7950    -2.1464
 C             5.4971    -4.6864     0.8680
 C             7.7169     4.0424    -0.5253
 H             6.6667    -0.1216     2.3553
 H             4.9134     0.1618     2.2781
 H             6.0350     1.5396     2.3149
 H             4.5382    -5.2002     0.9682
 H             6.0572    -4.8135     1.8015
 H             6.0745    -5.1780     0.0770
 H             8.3625     4.2073     0.3446
 H             7.1230     4.9438    -0.6932
 H             8.3734     3.8945    -1.3903
 C            -0.3005     0.9294    -0.2448
 C            -0.9872     2.0989    -0.5334
 S            -1.4046    -0.3685     0.0552
 C            -2.3818     1.9340    -0.4925
 H            -0.4868     3.0333    -0.7632
 C            -2.7955     0.6466    -0.1888
 H            -3.0975     2.7256    -0.6875
 B            -4.2309     0.1012    -0.0792
 C            -4.4587    -1.4551    -0.1142
 C            -4.0312    -2.2375    -1.2067
 C            -5.0814    -2.1098     0.9777
 C            -4.2116    -3.6235    -1.1877
 C            -5.2304    -3.4918     0.9664
 C            -4.7995    -4.2717    -0.1095
 H            -3.8868    -4.2074    -2.0473
 H            -5.6982    -3.9782     1.8205
 C            -5.3961     1.1468     0.0734
 C            -5.3976     2.1015     1.1124
 C            -6.4738     1.1529    -0.8453
 C            -6.4428     3.0232     1.2117
 C            -7.4838     2.1025    -0.7284
 C            -7.4884     3.0503     0.2962
 H            -6.4384     3.7366     2.0340
 H            -8.2969     2.0989    -1.4520
 C            -5.5622    -1.3415     2.1794
 H            -6.2621    -0.5501     1.8969
 H            -6.0617    -2.0043     2.8906
 H            -4.7318    -0.8602     2.7081
 C            -3.4500    -1.6356    -2.4606
 H            -3.2883    -0.5599    -2.3772
 H            -2.4883    -2.0962    -2.7096
 H            -4.1219    -1.8079    -3.3095
 C            -4.9672    -5.7638    -0.0890
 H            -5.9945    -6.0452     0.1648
 H            -4.7242    -6.2067    -1.0583
 H            -4.3135    -6.2235     0.6612
 C            -4.3277     2.1554     2.1753
 H            -3.7618     1.2262     2.2546
 H            -3.6008     2.9492     1.9701
 H            -4.7733     2.3666     3.1524
 C            -6.5453     0.1611    -1.9756
 H            -7.4326     0.3354    -2.5898
 H            -5.6708     0.2309    -2.6312
 H            -6.5825    -0.8669    -1.6035
 C            -8.5880     4.0680     0.3956
 H            -8.5809     4.5709     1.3661
 H            -8.4822     4.8379    -0.3776
 H            -9.5713     3.6071     0.2580

82
Compound 57 in the YAM100 data set, doi: 10.1021/ja208097a
 C             0.1589     0.2969    -1.8556
 C            -0.9415     1.0777    -1.6382
 S            -0.1356    -1.3286    -1.3290
 C            -2.0278     0.3894    -1.0204
 H            -0.9751     2.1313    -1.8912
 C            -1.7339    -0.9410    -0.7782
 C            -3.2733     1.0745    -0.6514
 C            -2.5397    -1.9812    -0.1408
 C            -4.5472     0.6333    -0.9157
 C            -3.2583     2.3147     0.0685
 C            -2.7401    -3.2766    -0.7242
 C            -3.1847    -1.8415     1.0669
 S            -5.7177     1.7305    -0.2525
 C            -4.9857    -0.5856    -1.6530
 C            -4.4967     2.7975     0.3705
 H            -2.3370     2.8036     0.3689
 C            -3.5375    -4.1004     0.0121
 H            -2.3121    -3.5665    -1.6784
 S            -4.0545    -3.2890     1.4574
 C            -3.2002    -0.6755     1.9931
 H            -5.2549    -1.3993    -0.9700
 H            -4.1683    -0.9464    -2.2817
 H            -5.8486    -0.3777    -2.2927
 C            -4.8501     4.0401     1.1162
 C            -3.9655    -5.4960    -0.2935
 H            -4.0938    -0.0570     1.8521
 H            -2.3279    -0.0476     1.8001
 H            -3.1695    -0.9970     3.0387
 H            -3.9357     4.5393     1.4474
 H            -5.4566     3.8270     2.0029
 H            -5.4126     4.7450     0.4943
 H            -3.6369    -6.2013     0.4773
 H            -3.5315    -5.8124    -1.2452
 H            -5.0544    -5.5808    -0.3753
 C             1.4665     0.6683    -2.3811
 C             2.6722     0.6822    -1.6995
 S             1.6629     1.0818    -4.0506
 C             3.7525     1.0296    -2.5759
 C             3.3604     1.2971    -3.8542
 H             4.7813     1.0972    -2.2386
 B             2.8359     0.4811    -0.1606
 C             1.7075     1.0003     0.8030
 C             4.1654    -0.1637     0.3674
 C             1.2233     2.3240     0.7033
 C             1.1619     0.1607     1.8003
 C             4.6330    -1.3898    -0.1623
 C             4.9222     0.4583     1.3879
 C             0.2241     2.7684     1.5677
 C             1.7637     3.3091    -0.3019
 C             0.1415     0.6317     2.6261
 C             1.6423    -1.2524     1.9933
 C             5.8084    -1.9569     0.3271
 C             3.8720    -2.1462    -1.2213
 C             6.1095    -0.1247     1.8277
 C             4.4917     1.7542     2.0250
 C            -0.3480     1.9323     2.5249
 H            -0.1147     3.8010     1.4948
 H             2.8369     3.1942    -0.4739
 H             1.2805     3.1875    -1.2775
 H             1.5849     4.3348     0.0330
 H            -0.2760    -0.0353     3.3777
 H             2.6918    -1.2802     2.3006
 H             1.0471    -1.7626     2.7549
 H             1.5611    -1.8339     1.0696
 C             6.5704    -1.3344     1.3132
 H             6.1385    -2.9136    -0.0733
 H             2.8054    -2.2215    -0.9897
 H             3.9492    -1.6591    -2.1984
 H             4.2622    -3.1626    -1.3211
 H             6.6868     0.3758     2.6029
 H             4.2717     2.5275     1.2828
 H             3.5834     1.6242     2.6207
 H             5.2770     2.1389     2.6810
 C            -1.4719     2.4099     3.3979
 C             7.8593    -1.9377     1.7914
 H            -1.3644     3.4704     3.6448
 H            -2.4357     2.2884     2.8872
 H            -1.5218     1.8444     4.3324
 H             7.8398    -3.0290     1.7220
 H             8.7040    -1.5876     1.1860
 H             8.0677    -1.6642     2.8296
 H             3.9694     1.6052    -4.6936

82
Compound 58 in the YAM100 data set, doi: 10.1021/ja208097a
 C             1.1800     1.9044     1.2794
 C             2.4913     1.5132     1.0258
 S             1.1267     3.4363     2.1145
 C             3.4171     2.5131     1.4763
 C             2.8376     3.5792     2.0954
 H             4.4884     2.4147     1.3396
 B             3.0862     0.2201     0.3715
 C             2.6384    -1.2204     0.7870
 C             4.2617     0.4613    -0.6428
 C             2.4023    -1.5544     2.1413
 C             2.4298    -2.2204    -0.1975
 C             4.0811     1.3086    -1.7586
 C             5.5189    -0.1548    -0.4575
 C             1.9651    -2.8355     2.4774
 C             2.6081    -0.5770     3.2700
 C             1.9566    -3.4741     0.1766
 C             2.6254    -1.9530    -1.6662
 C             5.1255     1.5010    -2.6606
 C             2.7662     1.9956    -2.0252
 C             6.5509     0.0890    -1.3630
 C             5.7868    -1.0765     0.7045
 C             1.7188    -3.8052     1.5114
 H             1.7965    -3.0763     3.5251
 H             3.4923     0.0500     3.1314
 H             1.7538     0.1009     3.3666
 H             2.7183    -1.1104     4.2181
 H             1.7702    -4.2187    -0.5952
 H             3.6694    -1.7357    -1.9064
 H             2.3112    -2.8177    -2.2566
 H             2.0341    -1.0936    -1.9987
 C             6.3733     0.9084    -2.4759
 H             4.9618     2.1336    -3.5311
 H             1.9085     1.3325    -1.8738
 H             2.6245     2.8498    -1.3547
 H             2.7251     2.3651    -3.0534
 H             7.5184    -0.3822    -1.2001
 H             5.4725    -0.6414     1.6585
 H             5.2437    -2.0207     0.5982
 H             6.8536    -1.3044     0.7785
 C             1.2425    -5.1771     1.8908
 C             7.5007     1.1669    -3.4336
 H             2.0804    -5.8824     1.9444
 H             0.7522    -5.1738     2.8678
 H             0.5357    -5.5712     1.1544
 H             7.1316     1.3307    -4.4500
 H             8.0641     2.0620    -3.1438
 H             8.2058     0.3313    -3.4562
 H             3.3163     4.4399     2.5423
 C            -0.0855     1.3323     0.8752
 C            -1.2695     2.0043     0.7771
 S            -0.2273    -0.3653     0.3857
 C            -2.3632     1.2159     0.2933
 H            -1.3502     3.0668     0.9774
 C            -1.9489    -0.1655     0.0884
 C            -3.6398     1.5919    -0.0350
 C            -2.8276    -1.1504    -0.2178
 C            -4.5095     0.5901    -0.7952
 C            -4.3029     2.8404     0.1456
 C            -2.6078    -2.5364    -0.4984
 C            -4.3162    -0.8020    -0.1872
 S            -6.2319     1.2455    -0.6279
 C            -4.1214     0.6688    -2.2816
 C            -5.6337     2.8204    -0.1239
 H            -3.8034     3.7340     0.5061
 C            -3.6935    -3.1882    -0.9779
 H            -1.6436    -3.0198    -0.3694
 S            -5.1219    -2.1654    -1.1471
 C            -4.7938    -0.9049     1.2696
 H            -4.7584     0.0250    -2.8906
 H            -3.0806     0.3603    -2.4117
 H            -4.2293     1.7015    -2.6204
 C            -6.5891     3.9559    -0.0205
 C            -3.7848    -4.6199    -1.3711
 H            -5.8709    -0.7485     1.3472
 H            -4.2822    -0.1571     1.8825
 H            -4.5495    -1.8988     1.6510
 H            -6.0826     4.8503     0.3497
 H            -7.4136     3.7181     0.6613
 H            -7.0342     4.1864    -0.9951
 H            -4.5205    -5.1517    -0.7571
 H            -2.8153    -5.1100    -1.2543
 H            -4.1013    -4.7241    -2.4153

83
Compound 59 in the YAM100 data set, doi: 10.1039/c2dt30446e
 N             5.2334     2.1836    -0.0708
 C             6.4357     1.5338     0.1510
 C             6.5082     0.1315     0.1786
 C             5.3416    -0.6247     0.0310
 B             3.8649     1.4979    -0.3273
 N             4.1029    -0.0277    -0.1129
 C             5.1581    -2.0324    -0.0242
 C             3.8115    -2.2633    -0.1808
 C             5.4453     3.5121    -0.0136
 C             7.4275     2.5146     0.3724
 F             2.9222     1.9659     0.5809
 H             5.9483    -2.7665     0.0414
 H             3.3185    -3.2228    -0.2422
 C             3.1655    -0.9957    -0.2385
 C             6.8060     3.7496     0.2602
 C             4.3505     4.4954    -0.2147
 H             7.2565     4.7263     0.3702
 H             8.4631     2.3142     0.6066
 F             3.4451     1.7365    -1.6253
 C             7.8066    -0.5341     0.3679
 C             8.9074    -0.1921    -0.4261
 H             8.7883     0.5582    -1.2012
 C            10.1332    -0.8203    -0.2573
 H            10.9729    -0.5528    -0.8953
 C            10.2849    -1.8027     0.7229
 O            11.4546    -2.4488     0.9385
 C             9.1988    -2.1504     1.5290
 H             9.3366    -2.9048     2.2961
 C             7.9773    -1.5236     1.3473
 H             7.1411    -1.7795     1.9903
 H            12.1176    -2.1146     0.3257
 H             3.5924     4.3892     0.5667
 C             1.7740    -0.6875    -0.3859
 C             0.8220    -1.6184    -0.6267
 H             1.5119     0.3596    -0.2811
 C            -0.5963    -1.3850    -0.7798
 H             1.1290    -2.6592    -0.7261
 C            -1.4589    -2.4667    -1.0144
 C            -1.1904    -0.1132    -0.7013
 H            -1.0407    -3.4686    -1.0762
 C            -2.8238    -2.3072    -1.1641
 C            -2.5503     0.0643    -0.8473
 H            -0.5727     0.7607    -0.5183
 H            -3.4309    -3.1878    -1.3343
 C            -3.4152    -1.0272    -1.0960
 H            -2.9494     1.0682    -0.7671
 N            -4.7640    -0.8344    -1.2773
 C            -5.3360     0.4874    -1.1320
 C            -5.6606    -1.9566    -1.4474
 C            -5.3891     1.0203     0.3179
 H            -6.3655     0.4332    -1.4952
 H            -4.8034     1.1835    -1.7928
 C            -6.0311    -2.6630    -0.1453
 H            -5.2210    -2.6839    -2.1407
 H            -6.5675    -1.5880    -1.9363
 O            -6.6974     1.3413     0.7279
 H            -5.0523     0.2338     0.9956
 H            -4.7319     1.8960     0.4424
 O            -6.7245    -1.8456     0.7603
 H            -6.6189    -3.5655    -0.3856
 H            -5.1190    -2.9797     0.3708
 C            -7.2335     2.4838     0.1127
 C            -8.0652    -1.5861     0.4011
 C            -8.7111     2.5072     0.4092
 H            -7.0953     2.4623    -0.9789
 H            -6.7552     3.4013     0.4941
 C            -8.7710    -1.0548     1.6325
 H            -8.5613    -2.5116     0.0676
 H            -8.1436    -0.8389    -0.3992
 O            -9.3014     1.4222    -0.2638
 H            -9.1497     3.4612     0.0733
 H            -8.8507     2.4367     1.4976
 O           -10.1563    -0.9338     1.3699
 H            -8.3183    -0.0980     1.9123
 H            -8.6275    -1.7623     2.4596
 C           -10.6177     1.1299     0.1488
 C           -10.6984     0.3583     1.4567
 H           -11.0506     0.5127    -0.6446
 H           -11.2180     2.0521     0.2294
 H           -10.2310     0.9247     2.2761
 H           -11.7593     0.2420     1.7125
 H             4.7431     5.5135    -0.2033
 H             3.8467     4.3114    -1.1685

128
Compound 60 in the YAM100 data set, doi: 10.1039/c2dt30446e
 N            -5.4119    -1.0731     0.2718
 C            -6.7893    -0.9841     0.3052
 C            -7.4551     0.2189     0.0349
 C            -6.7120     1.3762    -0.2311
 B            -4.4632     0.0688    -0.1950
 N            -5.3307     1.3625    -0.2266
 C            -7.1385     2.6923    -0.5442
 C            -6.0067     3.4596    -0.7073
 C            -5.0490    -2.3317     0.6233
 C            -7.3020    -2.2411     0.7161
 F            -3.4173     0.2188     0.7144
 H            -8.1674     3.0097    -0.6343
 H            -5.9639     4.5156    -0.9329
 C            -4.8836     2.6104    -0.5136
 C            -6.2252    -3.0782     0.9056
 C            -3.6767    -2.7413     0.6918
 H            -6.2505    -4.1050     1.2412
 H            -8.3471    -2.4638     0.8768
 F            -3.9684    -0.2014    -1.4567
 C            -8.9263     0.2639     0.0473
 C            -9.6756    -0.6523    -0.6994
 H            -9.1586    -1.3867    -1.3090
 C           -11.0633    -0.6140    -0.6954
 H           -11.6279    -1.3252    -1.2947
 C           -11.7326     0.3444     0.0672
 O           -13.0832     0.4318     0.1142
 C           -11.0005     1.2623     0.8231
 H           -11.5352     1.9920     1.4218
 C            -9.6162     1.2197     0.8075
 H            -9.0502     1.9202     1.4135
 C             3.3674    -4.7616    -0.3818
 C             3.1400    -5.1676     1.0922
 N             2.0086    -6.0402     1.3198
 C             2.2540    -7.4538     1.4999
 C             2.1531    -8.2751     0.2165
 O             3.1033    -7.9208    -0.7538
 C             4.4173    -8.3478    -0.4639
 C             5.2184    -8.2553    -1.7471
 O             6.4993    -8.8233    -1.5483
 C             7.5971    -7.9663    -1.7234
 C             7.9883    -7.2295    -0.4519
 O             7.0114    -6.3227     0.0087
 C             6.9809    -5.1011    -0.6873
 C             5.7010    -4.3942    -0.3213
 O             4.6387    -5.1382    -0.8572
 H             2.6488    -5.2916    -1.0094
 H             3.2223    -3.6781    -0.5211
 H             4.0325    -5.7061     1.4219
 H             3.0469    -4.2843     1.7372
 H             1.5592    -7.8614     2.2444
 H             3.2535    -7.5671     1.9308
 H             2.2369    -9.3455     0.4716
 H             1.1743    -8.1119    -0.2456
 H             4.4151    -9.3912    -0.1102
 H             4.8993    -7.7212     0.2976
 H             5.2747    -7.2051    -2.0516
 H             4.6991    -8.8177    -2.5340
 H             7.4148    -7.2593    -2.5467
 H             8.4469    -8.5931    -2.0224
 H             8.1159    -7.9646     0.3489
 H             8.9553    -6.7208    -0.6054
 H             7.8488    -4.4764    -0.4190
 H             6.9979    -5.2515    -1.7765
 H             5.6394    -4.3258     0.7755
 H             5.7077    -3.3665    -0.7221
 C            -3.2855    -4.0171     0.9136
 C            -1.9248    -4.5007     1.0024
 C            -1.6836    -5.8594     1.2560
 H            -2.5314    -6.5290     1.3813
 C            -0.4065    -6.3816     1.3488
 H            -0.2953    -7.4418     1.5403
 C             0.7267    -5.5548     1.1968
 C             0.4880    -4.1879     0.9245
 H             1.3190    -3.5090     0.7753
 C            -0.7933    -3.6835     0.8372
 H            -0.9184    -2.6261     0.6252
 H           -13.4627    -0.2547    -0.4438
 H            -2.9443    -1.9525     0.5616
 H            -4.0525    -4.7808     1.0390
 C            -3.4859     2.9217    -0.5781
 C            -3.0014     4.1229    -0.9687
 H            -2.8149     2.1240    -0.2795
 C            -1.6096     4.5091    -1.0483
 H            -3.7094     4.8966    -1.2642
 C            -1.2692     5.8045    -1.4663
 C            -0.5423     3.6557    -0.7194
 H            -2.0649     6.4992    -1.7250
 C             0.0420     6.2343    -1.5567
 C             0.7717     4.0682    -0.8028
 H            -0.7453     2.6428    -0.3853
 H             0.2306     7.2508    -1.8797
 C             1.1109     5.3708    -1.2361
 H             1.5494     3.3666    -0.5257
 N             2.4257     5.7602    -1.3510
 C             3.4867     4.8610    -0.9525
 C             2.7705     7.1201    -1.7014
 C             3.6192     4.6396     0.5715
 H             4.4262     5.2991    -1.2995
 H             3.3669     3.9074    -1.4830
 C             2.6627     8.1109    -0.5445
 H             2.1395     7.4637    -2.5303
 H             3.7944     7.1163    -2.0873
 O             4.8884     5.0023     1.0631
 H             2.9073     5.2875     1.0859
 H             3.3992     3.5937     0.8403
 O             3.5397     7.8349     0.5160
 H             2.8290     9.1304    -0.9327
 H             1.6542     8.0695    -0.1208
 C             5.9250     4.1354     0.6846
 C             4.8913     8.1421     0.2480
 C             7.2288     4.8103     1.0260
 H             5.9099     3.9279    -0.3962
 H             5.8482     3.1702     1.2131
 C             5.6218     8.1724     1.5754
 H             4.9743     9.1283    -0.2362
 H             5.3671     7.3937    -0.3987
 O             7.3687     5.9269     0.1825
 H             8.0670     4.1077     0.8868
 H             7.2050     5.1004     2.0864
 O             6.9447     8.6355     1.3787
 H             5.5961     7.1695     2.0142
 H             5.1021     8.8616     2.2536
 C             8.3782     6.8293     0.5766
 C             7.9755     7.7464     1.7208
 H             8.5892     7.4454    -0.3030
 H             9.3029     6.2910     0.8459
 H             7.7097     7.1642     2.6160
 H             8.8489     8.3568     1.9841

89
Compound 61 in the YAM100 data set, doi: 10.1039/c2dt30446e
 C             0.9029    -0.0001    -0.0002
 C            -0.3128    -0.0001    -0.0002
 C            -1.7316    -0.0001    -0.0002
 C            -2.4438     0.9819    -0.7110
 C            -2.4438    -0.9820     0.7106
 C            -3.8286     0.9818    -0.6939
 H            -1.8934     1.7378    -1.2621
 C            -3.8286    -0.9819     0.6936
 H            -1.8933    -1.7380     1.2616
 C            -4.5574    -0.0000    -0.0001
 H            -4.3722     1.7548    -1.2316
 H            -4.3722    -1.7548     1.2313
 B            -6.1205     0.0000    -0.0001
 C            -6.8788     1.3557    -0.2330
 C            -6.5959     2.4938     0.5546
 C            -7.8703     1.4636    -1.2372
 C            -7.2891     3.6844     0.3342
 C            -8.5186     2.6780    -1.4475
 C            -8.2446     3.8032    -0.6707
 H            -7.0773     4.5428     0.9693
 H            -9.2685     2.7461    -2.2334
 C            -6.8788    -1.3556     0.2329
 C            -6.5959    -2.4937    -0.5545
 C            -7.8703    -1.4636     1.2372
 C            -7.2888    -3.6845    -0.3340
 C            -8.5185    -2.6780     1.4477
 C            -8.2442    -3.8033     0.6709
 H            -7.0769    -4.5429    -0.9689
 H            -9.2683    -2.7461     2.2336
 C            -5.5846    -2.4725    -1.6739
 H            -5.4882    -1.4886    -2.1387
 H            -4.5863    -2.7467    -1.3159
 H            -5.8633    -3.1872    -2.4535
 C            -8.2462    -0.2925     2.1070
 H            -7.3760     0.1432     2.6085
 H            -8.7063     0.5088     1.5214
 H            -8.9537    -0.5985     2.8821
 C            -8.9486    -5.1047     0.9245
 H            -8.9365    -5.7453     0.0386
 H            -8.4656    -5.6596     1.7376
 H            -9.9906    -4.9446     1.2167
 C            -8.2461     0.2925    -2.1071
 H            -7.3757    -0.1435    -2.6080
 H            -8.7068    -0.5085    -1.5216
 H            -8.9531     0.5987    -2.8826
 C            -5.5845     2.4724     1.6738
 H            -5.4896     1.4890     2.1398
 H            -4.5859     2.7447     1.3154
 H            -5.8621     3.1885     2.4527
 C            -8.9490     5.1046    -0.9240
 H            -8.9392     5.7441    -0.0372
 H            -8.4645     5.6609    -1.7353
 H            -9.9903     4.9444    -1.2188
 C             2.3213    -0.0001    -0.0002
 C             3.0367     0.9775    -0.7117
 C             3.0367    -0.9777     0.7114
 C             4.4216     0.9782    -0.7060
 H             2.4907     1.7292    -1.2718
 C             4.4216    -0.9783     0.7058
 H             2.4907    -1.7294     1.2714
 C             5.1350    -0.0001    -0.0001
 H             4.9674     1.7252    -1.2732
 H             4.9674    -1.7254     1.2730
 C             6.6077    -0.0000    -0.0000
 C             7.3077     1.1649     0.3365
 C             7.3078    -1.1648    -0.3365
 N             8.6931     1.1986     0.3233
 C             6.8445     2.4295     0.7715
 N             8.6932    -1.1984    -0.3232
 C             6.8448    -2.4296    -0.7716
 B             9.6311     0.0001     0.0001
 C             9.0959     2.4191     0.7147
 C             7.9630     3.2125     0.9969
 H             5.8082     2.7018     0.9106
 C             9.0962    -2.4190    -0.7146
 C             7.9633    -3.2124    -0.9968
 H             5.8084    -2.7020    -0.9107
 F            10.4178     0.2947    -1.1027
 F            10.4178    -0.2945     1.1030
 C            10.5324     2.7798     0.8171
 C            10.5327    -2.7795    -0.8168
 H             7.9925    -4.2383    -1.3368
 H            11.0342     2.6108    -0.1401
 H            11.0309     2.1382     1.5499
 H            10.6479     3.8242     1.1103
 H            11.0345    -2.6103     0.1404
 H            11.0311    -2.1380    -1.5497
 H            10.6483    -3.8240    -1.1098
 H             7.9921     4.2383     1.3368

89
Compound 62 in the YAM100 data set, doi: 10.1039/c2dt30446e
 N             5.1371    -1.1463     0.3335
 C             5.2821     0.1940    -0.0054
 C             6.5525     0.7648    -0.1715
 C             7.6970    -0.0223    -0.0189
 B             6.2969    -2.1724     0.5185
 N             7.6095    -1.3749     0.2750
 C             9.0695     0.3242    -0.0710
 C             9.7867    -0.8316     0.1760
 C             3.8347    -1.4384     0.4032
 C             3.9995     0.7488    -0.1639
 F             6.2805    -2.6752     1.8086
 H             9.4552     1.3166    -0.2550
 H            10.8610    -0.9460     0.2145
 C             8.8525    -1.8692     0.3920
 C             9.1067    -3.2956     0.7144
 C             3.0786    -0.2676     0.1007
 C             3.3242    -2.7891     0.7333
 H             3.7766     1.7652    -0.4518
 F             6.1744    -3.1886    -0.4139
 H             8.6169    -3.9425    -0.0194
 H             8.6755    -3.5442     1.6888
 H            10.1775    -3.5036     0.7270
 H             3.7331    -3.1234     1.6911
 H             3.6543    -3.5099    -0.0207
 H             2.2344    -2.7767     0.7782
 C             6.6763     2.1946    -0.5082
 C             6.0322     3.1651     0.2694
 C             7.4390     2.6004    -1.6104
 C             6.1543     4.5126    -0.0475
 H             5.4574     2.8543     1.1361
 C             7.5510     3.9486    -1.9284
 H             7.9197     1.8479    -2.2276
 C             6.9114     4.9074    -1.1473
 H             5.6602     5.2567     0.5697
 H             8.1346     4.2504    -2.7928
 H             7.0022     5.9605    -1.3957
 C             1.6729    -0.2028     0.0766
 C             0.4567    -0.1705     0.0621
 C            -0.9598    -0.1253     0.0434
 C            -1.6326     1.0665    -0.2820
 C            -1.7145    -1.2721     0.3501
 C            -3.0166     1.1036    -0.2840
 H            -1.0513     1.9509    -0.5228
 C            -3.0977    -1.2222     0.3169
 H            -1.1969    -2.1917     0.6044
 C            -3.7872    -0.0361     0.0074
 H            -3.5276     2.0336    -0.5212
 H            -3.6721    -2.1180     0.5402
 B            -5.3465     0.0130    -0.0106
 C            -6.0678     1.3914     0.2156
 C            -5.7817     2.1858     1.3479
 C            -7.0288     1.8641    -0.7096
 C            -6.4424     3.4009     1.5333
 C            -7.6450     3.0962    -0.5060
 C            -7.3677     3.8821     0.6121
 H            -6.2287     3.9860     2.4261
 H            -8.3718     3.4491    -1.2353
 C            -6.1472    -1.3177    -0.2538
 C            -5.8871    -2.1280    -1.3812
 C            -7.1546    -1.7300     0.6504
 C            -6.6182    -3.2993    -1.5825
 C            -7.8422    -2.9211     0.4316
 C            -7.5910    -3.7222    -0.6818
 H            -6.4223    -3.8965    -2.4714
 H            -8.6046    -3.2285     1.1450
 C            -4.8584    -1.7605    -2.4220
 H            -4.7216    -0.6811    -2.5192
 H            -3.8755    -2.1771    -2.1764
 H            -5.1484    -2.1534    -3.4008
 C            -7.5042    -0.9159     1.8686
 H            -6.6289    -0.7230     2.4974
 H            -7.9163     0.0593     1.5935
 H            -8.2422    -1.4377     2.4835
 C            -8.3372    -5.0084    -0.8902
 H            -8.3381    -5.3042    -1.9428
 H            -7.8779    -5.8249    -0.3203
 H            -9.3761    -4.9260    -0.5572
 C            -7.4047     1.0702    -1.9333
 H            -6.5306     0.8158    -2.5416
 H            -7.8875     0.1261    -1.6648
 H            -8.0921     1.6378    -2.5661
 C            -4.8006     1.7567     2.4107
 H            -4.7319     0.6712     2.5097
 H            -3.7890     2.1128     2.1874
 H            -5.0879     2.1668     3.3833
 C            -8.0373     5.2122     0.8043
 H            -8.0249     5.5183     1.8539
 H            -7.5286     5.9943     0.2281
 H            -9.0780     5.1880     0.4675

52
Compound 63 in the YAM100 data set, doi: 10.1021/ja5101855
 C            -0.5032    -0.9005    -0.0496
 Si            0.8586    -2.2104    -0.1792
 C             2.1985    -0.9153    -0.1098
 C             0.0776     0.3354     0.0338
 C             1.5515     0.2910     0.0117
 S             2.6336     1.6436     0.2179
 C             0.9315    -3.4019     1.2740
 C             0.7347    -3.1398    -1.8050
 C            -1.9310    -1.1892    -0.1551
 C            -2.5607    -2.2259     0.6164
 C            -2.8198    -0.5752    -1.0125
 C            -3.8940    -2.3755     0.3792
 H            -2.0282    -2.8172     1.3545
 S            -4.4077    -1.2503    -0.8384
 C            -0.6134     1.6258     0.1691
 C            -1.6048     1.8842     1.0879
 C            -0.3135     2.7676    -0.6478
 S            -2.1709     3.5139     0.9276
 C            -1.0735     3.8645    -0.3707
 H             0.4320     2.7553    -1.4360
 C            -4.8512    -3.3245     1.0178
 H            -5.6538    -2.8006     1.5480
 H            -4.3216    -3.9479     1.7427
 H            -5.3207    -3.9873     0.2830
 C            -2.1850     0.9839     2.1232
 H            -2.4289     1.5309     3.0384
 H            -1.4681     0.1964     2.3687
 H            -3.0951     0.4911     1.7628
 C            -1.0433     5.2040    -1.0258
 H            -0.2820     5.2107    -1.8098
 H            -0.7998     6.0000    -0.3140
 H            -2.0044     5.4561    -1.4865
 C            -2.5696     0.4975    -2.0155
 H            -3.1795     0.3566    -2.9127
 H            -1.5166     0.4879    -2.3082
 H            -2.7826     1.4931    -1.6097
 C             3.6207    -0.7762    -0.0395
 C             4.0146     0.5764     0.1319
 C             4.6212    -1.7585    -0.1185
 C             5.3565     0.9447     0.2150
 C             5.9530    -1.3933    -0.0312
 C             6.3203    -0.0495     0.1337
 H             0.7507    -2.4421    -2.6468
 H            -0.2034    -3.7028    -1.8478
 H             1.5627    -3.8448    -1.9281
 H             0.9084    -2.8586     2.2228
 H             1.8582    -3.9844     1.2426
 H             0.0938    -4.1060     1.2547
 H             4.3412    -2.8000    -0.2503
 H             6.7252    -2.1542    -0.0925
 H             5.6412     1.9844     0.3441
 H             7.3707     0.2172     0.1989

52
Compound 64 in the YAM100 data set, doi: 10.1021/ja5101855
 C            -0.2770    -1.0100     0.0470
 Si            1.2242    -2.1331     0.1666
 C             2.3642    -0.6617     0.0310
 C             0.1595     0.4000     0.0550
 C             1.6106     0.4941    -0.0094
 S             2.5884     1.9383    -0.1218
 C             1.3668    -3.0473     1.8036
 C             1.3672    -3.3436    -1.2643
 C            -1.5878    -1.3047    -0.1261
 C            -2.2454    -2.5817    -0.0961
 C            -2.5723    -0.1817    -0.4537
 C            -3.5967    -2.5243    -0.0726
 H            -1.7055    -3.5223    -0.0467
 S            -4.2460    -0.8879    -0.1040
 C            -0.7551     1.4080     0.1557
 C            -2.2160     1.0293     0.4115
 C            -0.5877     2.8311     0.1300
 S            -3.1885     2.5454    -0.0107
 C            -1.7396     3.5391     0.0419
 H             0.3769     3.3259     0.1482
 C            -4.5453    -3.6693    -0.0117
 H            -5.1939    -3.5965     0.8685
 H            -4.0021    -4.6160     0.0365
 H            -5.1973    -3.6854    -0.8921
 C            -2.3815     0.7752     1.9177
 H            -2.0519     1.6610     2.4650
 H            -1.7648    -0.0754     2.2207
 H            -3.4225     0.5662     2.1706
 C            -1.8785     5.0191    -0.0213
 H            -0.8959     5.4962    -0.0174
 H            -2.4536     5.3967     0.8315
 H            -2.4092     5.3265    -0.9295
 C            -2.4842     0.0945    -1.9616
 H            -2.6776    -0.8328    -2.5054
 H            -1.4813     0.4496    -2.2150
 H            -3.2136     0.8461    -2.2684
 C             4.0550     0.9879    -0.1094
 C             3.7710    -0.3973    -0.0229
 C             5.3606     1.4690    -0.1757
 C             4.8470    -1.2987    -0.0023
 C             6.4022     0.5521    -0.1534
 H             5.5599     2.5340    -0.2423
 C             6.1454    -0.8235    -0.0669
 H             4.6522    -2.3657     0.0635
 H             7.4272     0.9065    -0.2034
 H             6.9764    -1.5222    -0.0509
 H             1.2866    -2.8185    -2.2199
 H             0.5775    -4.1013    -1.2256
 H             2.3295    -3.8657    -1.2432
 H             1.2863    -2.3492     2.6413
 H             2.3280    -3.5658     1.8841
 H             0.5727    -3.7944     1.9060

54
Compound 65 in the YAM100 data set, doi: 10.1002/chem.201203105
 C             1.7649    -0.7690     0.0828
 C            -0.7125    -0.5997     0.0821
 C             1.3234     0.5502     0.0053
 C            -0.0898     0.6279     0.0201
 C             3.1293    -1.2835     0.1263
 C             3.5733    -2.3755    -0.6918
 C             4.1246    -0.7946     0.9446
 C             4.8858    -2.6967    -0.5197
 H             2.9291    -2.8827    -1.4026
 S             5.5985    -1.6611     0.6781
 C             2.1798     1.7387    -0.1109
 C             3.2011     1.8916    -1.0187
 C             2.0147     2.8881     0.7297
 S             3.9651     3.4342    -0.8136
 C             2.9055     3.8902     0.4830
 H             1.2653     2.9461     1.5127
 C             5.6820    -3.7530    -1.2081
 H             6.5255    -3.3308    -1.7642
 H             5.0454    -4.2884    -1.9166
 H             6.0857    -4.4838    -0.4995
 C             3.6708     0.9531    -2.0775
 H             3.9528     1.4888    -2.9884
 H             2.8744     0.2479    -2.3270
 H             4.5345     0.3657    -1.7459
 C             3.0361     5.2082     1.1688
 H             2.2787     5.2913     1.9522
 H             2.8967     6.0444     0.4753
 H             4.0186     5.3291     1.6370
 C             4.0615     0.2873     1.9672
 H             4.6699     0.0410     2.8420
 H             3.0292     0.4280     2.2955
 H             4.4104     1.2453     1.5659
 S             0.4464    -1.8838     0.1411
 H            -0.6224     1.5687    -0.0595
 C            -2.1214    -0.9105     0.0856
 C            -3.1078     0.0790     0.1285
 C            -4.4355    -0.3019    -0.0353
 H            -2.8348     1.1178     0.2301
 O            -2.4162    -2.1666     0.0185
 O            -4.7792    -1.5459    -0.0964
 B            -3.8254    -2.6539     0.2776
 C            -5.5369     0.6646    -0.1636
 C            -6.8502     0.2144     0.0180
 C            -5.3080     2.0129    -0.4639
 C            -7.9125     1.1019    -0.0826
 H            -7.0145    -0.8334     0.2435
 C            -6.3734     2.8962    -0.5680
 H            -4.2992     2.3693    -0.6445
 C            -7.6767     2.4434    -0.3736
 H            -8.9275     0.7472     0.0668
 H            -6.1888     3.9384    -0.8088
 H            -8.5087     3.1366    -0.4542
 F            -3.9540    -2.8980     1.6140
 F            -4.0639    -3.7158    -0.5290

54
Compound 66 in the YAM100 data set, doi: 10.1002/chem.201203105
 C            -2.2455    -0.8848    -0.0011
 C            -3.2016     0.1236     0.1486
 C            -4.5424    -0.2025    -0.0288
 H            -2.8999     1.1405     0.3455
 O            -2.5766    -2.1198    -0.1804
 O            -4.9226    -1.4245    -0.2064
 B            -3.9986    -2.5924     0.0387
 C            -5.6170     0.8015    -0.0412
 C            -6.9401     0.3706     0.1153
 C            -5.3548     2.1668    -0.2082
 C            -7.9783     1.2918     0.1218
 H            -7.1309    -0.6898     0.2368
 C            -6.3961     3.0842    -0.2055
 H            -4.3390     2.5128    -0.3686
 C            -7.7090     2.6491    -0.0365
 H            -9.0007     0.9508     0.2512
 H            -6.1857     4.1402    -0.3433
 H            -8.5222     3.3688    -0.0335
 F            -4.1244    -2.9721     1.3428
 F            -4.2734    -3.5552    -0.8732
 C            -0.8226    -0.6252     0.0025
 C            -0.1928     0.5824     0.0742
 S             0.2777    -1.9964    -0.1327
 C             1.2297     0.4859     0.0152
 H            -0.7222     1.5263     0.1274
 C             1.6602    -0.9089    -0.0251
 C             2.1616     1.4947    -0.0578
 C             2.9676    -1.2570     0.0728
 C             3.5973     1.1055    -0.3970
 C             2.0018     2.9011     0.0587
 C             3.5973    -2.5394     0.0039
 C             3.9727    -0.1489     0.3956
 S             4.6030     2.5954     0.0366
 C             3.6771     0.9165    -1.9233
 C             3.1698     3.5990     0.1165
 H             1.0372     3.3916     0.1394
 C             4.9491    -2.4977    -0.0732
 H             3.0425    -3.4721    -0.0209
 S             5.6132    -0.8640    -0.0713
 C             3.9654     0.0651     1.9175
 H             3.3435     1.8337    -2.4134
 H             3.0282     0.0929    -2.2318
 H             4.6984     0.6952    -2.2367
 C             3.3235     5.0723     0.2496
 C             5.8833    -3.6510    -0.1683
 H             4.1698    -0.8890     2.4078
 H             2.9829     0.4207     2.2419
 H             4.7226     0.7893     2.2223
 H             2.3475     5.5548     0.3364
 H             3.8438     5.4914    -0.6189
 H             3.9171     5.3280     1.1344
 H             6.5061    -3.5812    -1.0673
 H             5.3276    -4.5907    -0.2054
 H             6.5610    -3.6801     0.6922

51
Compound 67 in the YAM100 data set, doi: 10.1002/chem.201203105
 C             1.7590    -0.7793     0.1102
 C            -0.7183    -0.6139     0.0686
 C             1.3172     0.5352    -0.0224
 C            -0.0963     0.6116    -0.0283
 C             3.1233    -1.2899     0.1909
 C             3.5789    -2.4109    -0.5802
 C             4.1072    -0.7698     1.0036
 C             4.8893    -2.7238    -0.3790
 H             2.9445    -2.9449    -1.2801
 S             5.5853    -1.6435     0.7888
 C             2.1741     1.7199    -0.1706
 C             3.2074     1.8404    -1.0696
 C             1.9970     2.8992     0.6249
 S             3.9676     3.3903    -0.9113
 C             2.8904     3.8925     0.3533
 H             1.2366     2.9855     1.3946
 C             5.6955    -3.8035    -1.0177
 H             6.5435    -3.4004    -1.5813
 H             5.0678    -4.3680    -1.7113
 H             6.0941    -4.5049    -0.2772
 C             3.6912     0.8642    -2.0872
 H             3.9818     1.3663    -3.0145
 H             2.8993     0.1481    -2.3189
 H             4.5527     0.2922    -1.7245
 C             3.0106     5.2352     0.9915
 H             2.2414     5.3468     1.7597
 H             2.8816     6.0448     0.2654
 H             3.9860     5.3740     1.4697
 C             4.0298     0.3494     1.9842
 H             4.6271     0.1370     2.8754
 H             2.9932     0.5007     2.2936
 H             4.3828     1.2923     1.5519
 S             0.4407    -1.8932     0.1921
 H            -0.6279     1.5494    -0.1434
 C            -2.1274    -0.9274     0.0613
 C            -3.1126     0.0591     0.0005
 C            -4.4468    -0.3351    -0.0031
 H            -2.8438     1.1048    -0.0415
 O            -2.4164    -2.1844     0.1180
 O            -4.8024    -1.5753     0.0500
 B            -3.8288    -2.7275     0.1222
 F            -4.0282    -3.3801     1.2987
 F            -3.9914    -3.4922    -0.9908
 C            -5.5461     0.6092    -0.0660
 C            -6.8837     0.2836    -0.0696
 S            -5.3229     2.3269    -0.1480
 C            -7.7239     1.4179    -0.1382
 H            -7.2184    -0.7453    -0.0237
 C            -7.0155     2.5902    -0.1858
 H            -8.8062     1.3758    -0.1521
 H            -7.3997     3.5998    -0.2418

51
Compound 68 in the YAM100 data set, doi: 10.1002/chem.201203105
 C            -2.2531    -0.8971    -0.0312
 C            -3.2069     0.1197     0.0244
 C            -4.5533    -0.2314     0.0032
 H            -2.9085     1.1562     0.0871
 O            -2.5800    -2.1436    -0.0998
 O            -4.9469    -1.4593    -0.0668
 B            -4.0094    -2.6422    -0.1314
 F            -4.2147    -3.4080     0.9731
 F            -4.2095    -3.2790    -1.3159
 C            -5.6224     0.7470     0.0581
 C            -6.9697     0.4644     0.0425
 S            -5.3461     2.4566     0.1536
 C            -7.7743     1.6245     0.1076
 H            -7.3363    -0.5530    -0.0142
 C            -7.0302     2.7735     0.1717
 H            -8.8575     1.6166     0.1075
 H            -7.3830     3.7945     0.2289
 C            -0.8295    -0.6387    -0.0140
 C            -0.1991     0.5702     0.0132
 S             0.2701    -2.0159    -0.0665
 C             1.2240     0.4695    -0.0227
 H            -0.7268     1.5166     0.0208
 C             1.6528    -0.9259     0.0101
 C             2.1584     1.4728    -0.1299
 C             2.9580    -1.2702     0.1439
 C             3.5984     1.0667    -0.4288
 C             1.9987     2.8834    -0.0828
 C             3.5867    -2.5550     0.1452
 C             3.9601    -0.1488     0.4281
 S             4.5996     2.5750    -0.0516
 C             3.7006     0.8052    -1.9430
 C             3.1667     3.5823    -0.0409
 H             1.0337     3.3777    -0.0407
 C             4.9395    -2.5182     0.0861
 H             3.0308    -3.4872     0.1563
 S             5.6061    -0.8868     0.0202
 C             3.9307     0.1375     1.9379
 H             3.3750     1.6979    -2.4812
 H             3.0555    -0.0321    -2.2214
 H             4.7262     0.5689    -2.2303
 C             3.3206     5.0602     0.0237
 C             5.8731    -3.6756     0.0592
 H             4.1265    -0.7922     2.4760
 H             2.9441     0.5091     2.2304
 H             4.6846     0.8749     2.2188
 H             2.3441     5.5469     0.0724
 H             3.8543     5.4367    -0.8561
 H             3.9012     5.3576     0.9039
 H             6.5086    -3.6491    -0.8332
 H             5.3165    -4.6155     0.0588
 H             6.5385    -3.6645     0.9297

77
Compound 69 in the YAM100 data set, doi: 10.1002/chem.201203105
 C            -4.9211    -0.7443    -0.0642
 C            -2.4819    -1.1932    -0.1936
 C            -4.1635     0.4234    -0.0160
 C            -2.7771     0.1492    -0.1047
 C            -6.3710    -0.9053    -0.0337
 C            -7.0279    -1.8595     0.8130
 C            -7.2559    -0.1800    -0.8016
 C            -8.3863    -1.8453     0.7117
 H            -6.4928    -2.5154     1.4919
 S            -8.8826    -0.6568    -0.4529
 C            -4.6921     1.7858     0.1386
 C            -5.5961     2.1793     1.0969
 C            -4.2915     2.8656    -0.7151
 S            -5.9650     3.8644     0.9237
 C            -4.8931     4.0547    -0.4279
 H            -3.5919     2.7426    -1.5358
 C            -9.3816    -2.6775     1.4469
 H           -10.0649    -2.0643     2.0438
 H            -8.8608    -3.3582     2.1246
 H            -9.9893    -3.2812     0.7648
 C            -6.2282     1.3774     2.1831
 H            -6.3238     1.9594     3.1042
 H            -5.6178     0.4965     2.3956
 H            -7.2252     1.0223     1.8985
 C            -4.7285     5.3695    -1.1125
 H            -4.0155     5.2687    -1.9346
 H            -4.3510     6.1396    -0.4314
 H            -5.6733     5.7336    -1.5299
 C            -6.9807     0.8603    -1.8323
 H            -7.6770     0.7798    -2.6718
 H            -5.9648     0.7424    -2.2162
 H            -7.0584     1.8718    -1.4184
 S            -3.9238    -2.1500    -0.1865
 H            -2.0249     0.9284    -0.0569
 C            -1.1959    -1.8460    -0.2680
 C            -0.0000    -1.1361    -0.3651
 C             1.1959    -1.8461    -0.2680
 H             0.0000    -0.0587    -0.4318
 O            -1.2239    -3.1386    -0.2114
 O             1.2239    -3.1386    -0.2114
 B            -0.0000    -3.9675    -0.5308
 F            -0.0000    -4.2338    -1.8688
 F            -0.0000    -5.0564     0.2753
 C             2.4819    -1.1932    -0.1936
 C             2.7770     0.1492    -0.1048
 S             3.9238    -2.1500    -0.1864
 C             4.1635     0.4234    -0.0160
 H             2.0249     0.9283    -0.0569
 C             4.9211    -0.7443    -0.0642
 C             4.6921     1.7858     0.1386
 C             6.3710    -0.9054    -0.0336
 C             5.5961     2.1793     1.0968
 C             4.2915     2.8655    -0.7152
 C             7.0279    -1.8595     0.8131
 C             7.2559    -0.1801    -0.8016
 S             5.9650     3.8644     0.9236
 C             6.2282     1.3775     2.1831
 C             4.8932     4.0547    -0.4280
 H             3.5919     2.7426    -1.5359
 C             8.3863    -1.8453     0.7118
 H             6.4928    -2.5153     1.4920
 S             8.8825    -0.6569    -0.4528
 C             6.9807     0.8602    -1.8323
 H             7.2251     1.0223     1.8986
 H             5.6177     0.4966     2.3956
 H             6.3237     1.9594     3.1042
 C             4.7287     5.3694    -1.1128
 C             9.3816    -2.6774     1.4471
 H             7.0585     1.8717    -1.4185
 H             5.9647     0.7424    -2.2161
 H             7.6769     0.7796    -2.6718
 H             4.0154     5.2687    -1.9346
 H             5.6734     5.7332    -1.5305
 H             4.3515     6.1397    -0.4317
 H             9.9893    -3.2812     0.7651
 H             8.8607    -3.3581     2.1248
 H            10.0649    -2.0641     2.0440

77
Compound 70 in the YAM100 data set, doi: 10.1002/chem.201203105
 C            -4.9491    -0.8729    -0.0611
 C            -2.4896    -1.2734     0.1310
 C            -4.1647     0.3514     0.0728
 C            -2.7679     0.0617     0.1264
 C            -6.2853    -0.8447    -0.2932
 C            -7.2339    -1.9098    -0.4013
 C            -6.9260     0.5158    -0.5778
 C            -8.5277    -1.5094    -0.4236
 H            -6.9492    -2.9570    -0.4273
 S            -8.7353     0.2383    -0.3123
 C            -4.8010     1.5658     0.1765
 C            -6.3154     1.5562     0.3641
 C            -4.2658     2.8813     0.2169
 S            -6.8438     3.2922     0.0068
 C            -5.1961     3.8724     0.1414
 H            -3.2031     3.0958     0.2632
 C            -9.7370    -2.3704    -0.5156
 H           -10.4061    -2.2031     0.3360
 H            -9.4545    -3.4254    -0.5305
 H           -10.3090    -2.1494    -1.4236
 C            -6.5964     1.2795     1.8525
 H            -6.0832     2.0304     2.4571
 H            -6.2230     0.2890     2.1249
 H            -7.6661     1.3217     2.0631
 C            -4.9429     5.3380     0.1500
 H            -3.8707     5.5429     0.1889
 H            -5.4200     5.8127     1.0146
 H            -5.3550     5.8144    -0.7466
 C            -6.7097     0.8362    -2.0653
 H            -7.1078     0.0142    -2.6637
 H            -5.6407     0.9358    -2.2758
 H            -7.2148     1.7601    -2.3518
 S            -3.9204    -2.2997     0.0425
 H            -2.0054     0.8284     0.1965
 C            -1.1961    -1.9152     0.2247
 C             0.0000    -1.2026     0.2972
 C             1.1961    -1.9152     0.2245
 H             0.0000    -0.1235     0.3141
 O            -1.2245    -3.2082     0.2027
 O             1.2244    -3.2082     0.2024
 B             0.0000    -4.0340     0.5329
 F            -0.0001    -5.1329    -0.2581
 F             0.0002    -4.2795     1.8740
 C             2.4896    -1.2734     0.1308
 C             4.9491    -0.8729    -0.0613
 C             4.1647     0.3514     0.0727
 C             6.2853    -0.8447    -0.2933
 C             4.8010     1.5658     0.1765
 C             6.9260     0.5158    -0.5778
 C             7.2339    -1.9098    -0.4015
 C             4.2658     2.8812     0.2171
 C             6.3154     1.5562     0.3641
 S             8.7353     0.2383    -0.3124
 C             6.7096     0.8363    -2.0653
 C             8.5277    -1.5094    -0.4237
 H             6.9492    -2.9570    -0.4275
 C             5.1961     3.8724     0.1417
 H             3.2031     3.0958     0.2634
 S             6.8438     3.2922     0.0070
 C             6.5964     1.2793     1.8525
 H             7.2148     1.7603    -2.3517
 H             5.6407     0.9360    -2.2758
 H             7.1078     0.0143    -2.6637
 C             9.7370    -2.3704    -0.5157
 C             4.9429     5.3380     0.1504
 H             7.6661     1.3215     2.0632
 H             6.2230     0.2887     2.1248
 H             6.0831     2.0301     2.4572
 H             9.4545    -3.4254    -0.5306
 H            10.4061    -2.2031     0.3359
 H            10.3090    -2.1494    -1.4237
 H             5.4200     5.8126     1.0150
 H             3.8707     5.5429     0.1893
 H             5.3550     5.8145    -0.7461
 C             2.7679     0.0617     0.1263
 S             3.9203    -2.2997     0.0423
 H             2.0054     0.8284     0.1965

74
Compound 71 in the YAM100 data set, doi: 10.1002/chem.201203105
 C             3.3337    -0.5793     0.3472
 C             1.1519     0.5922     0.4622
 C             3.4726     0.8081     0.2872
 C             2.2209     1.4593     0.3716
 C             4.3649    -1.6098     0.3185
 C             4.2681    -2.7766    -0.5113
 C             5.5182    -1.5887     1.0734
 C             5.3367    -3.6152    -0.4111
 H             3.4325    -2.9616    -1.1784
 S             6.4810    -2.9850     0.7331
 C             4.7365     1.5397     0.1232
 C             5.6805     1.2769    -0.8413
 C             5.1051     2.6360     0.9700
 S             7.0230     2.3617    -0.6825
 C             6.3163     3.1860     0.6712
 H             4.4890     2.9810     1.7943
 C             5.5830    -4.8968    -1.1324
 H             6.4925    -4.8541    -1.7407
 H             4.7426    -5.1104    -1.7970
 H             5.6872    -5.7385    -0.4399
 C             5.6640     0.2516    -1.9235
 H             6.0920     0.6437    -2.8504
 H             4.6359    -0.0583    -2.1257
 H             6.2259    -0.6459    -1.6414
 C             7.0158     4.3175     1.3457
 H             6.4032     4.6883     2.1713
 H             7.1973     5.1516     0.6597
 H             7.9839     4.0121     1.7563
 C             5.9675    -0.5945     2.0883
 H             6.4684    -1.0852     2.9275
 H             5.1076    -0.0441     2.4764
 H             6.6585     0.1391     1.6585
 S             1.6798    -1.0575     0.4722
 H             2.1185     2.5378     0.3312
 C            -0.2555     0.8735     0.5048
 C            -0.7954     2.1603     0.4024
 C            -2.1421     2.3242     0.7185
 H            -0.1572     3.0100     0.2128
 O            -1.0135    -0.1646     0.6861
 O            -2.9194     1.2968     0.8668
 B            -2.4686    -0.0318     0.3415
 C            -2.7812     3.6237     0.9392
 C            -4.1811     3.6891     0.9262
 C            -2.0349     4.7878     1.1601
 C            -4.8192     4.9058     1.1198
 H            -4.7430     2.7792     0.7486
 C            -2.6790     6.0011     1.3544
 H            -0.9516     4.7422     1.2057
 C            -4.0713     6.0618     1.3319
 H            -5.9034     4.9545     1.1010
 H            -2.0971     6.9002     1.5311
 H            -4.5734     7.0128     1.4831
 C            -2.6044    -0.1101    -1.2810
 C            -2.0237    -1.1922    -1.9387
 C            -3.3027     0.7775    -2.0912
 C            -2.1052    -1.3863    -3.3105
 C            -3.4100     0.6205    -3.4691
 C            -2.8061    -0.4679    -4.0819
 F            -1.3509    -2.1143    -1.2365
 F            -1.5262    -2.4363    -3.8908
 F            -2.8966    -0.6310    -5.3981
 F            -4.0816     1.5060    -4.2037
 F            -3.9081     1.8565    -1.5755
 C            -3.3393    -1.1734     1.0652
 C            -4.7271    -1.0704     1.0272
 C            -2.8317    -2.3096     1.6863
 C            -5.5775    -2.0127     1.5877
 F            -5.3002    -0.0235     0.4142
 C            -3.6515    -3.2792     2.2565
 F            -1.5165    -2.5270     1.7679
 C            -5.0298    -3.1281     2.2089
 F            -6.9001    -1.8644     1.5312
 F            -3.1242    -4.3498     2.8486
 F            -5.8229    -4.0462     2.7526

74
Compound 72 in the YAM100 data set, doi: 10.1002/chem.201203105
 C            -0.2985     0.7565     0.5490
 C            -0.8490     2.0404     0.6497
 C            -2.1861     2.1441     1.0211
 H            -0.2248     2.9173     0.5698
 O            -1.0505    -0.2994     0.5703
 O            -2.9519     1.0971     1.0655
 B            -2.5215    -0.1288     0.3190
 C            -2.8363     3.4003     1.4036
 C            -4.2373     3.4489     1.4029
 C            -2.1035     4.5399     1.7582
 C            -4.8896     4.6267     1.7391
 H            -4.7895     2.5578     1.1245
 C            -2.7620     5.7131     2.0965
 H            -1.0196     4.5020     1.7963
 C            -4.1551     5.7589     2.0846
 H            -5.9743     4.6630     1.7297
 H            -2.1907     6.5920     2.3783
 H            -4.6681     6.6788     2.3488
 C            -2.8267     0.1215    -1.2627
 C            -1.9244    -0.0154    -2.3115
 C            -4.1255     0.4641    -1.6308
 C            -2.2775     0.1843    -3.6424
 C            -4.5202     0.6727    -2.9446
 C            -3.5829     0.5302    -3.9600
 F            -0.6438    -0.3370    -2.0874
 F            -1.3734     0.0524    -4.6119
 F            -3.9344     0.7269    -5.2269
 F            -5.7762     1.0023    -3.2406
 F            -5.0703     0.6011    -0.6873
 C            -3.2750    -1.4366     0.8732
 C            -4.3978    -1.4354     1.6940
 C            -2.8258    -2.6882     0.4597
 C            -5.0271    -2.6071     2.1034
 F            -4.9344    -0.2938     2.1349
 C            -3.4233    -3.8785     0.8502
 F            -1.7737    -2.7779    -0.3640
 C            -4.5350    -3.8338     1.6817
 F            -6.0969    -2.5609     2.8965
 F            -2.9508    -5.0526     0.4341
 F            -5.1258    -4.9606     2.0684
 C             1.1128     0.4889     0.4657
 C             2.1374     1.3920     0.4847
 S             1.6355    -1.1833     0.2691
 C             3.4193     0.7938     0.3183
 H             1.9856     2.4605     0.5822
 C             3.3188    -0.6624     0.2673
 C             4.6435     1.4048     0.1626
 C             4.4195    -1.4549     0.2745
 C             5.8132     0.5317    -0.2795
 C             5.0066     2.7714     0.2760
 C             4.5426    -2.8764     0.1751
 C             5.7756    -0.7832     0.5033
 S             7.3160     1.5575     0.0486
 C             5.6998     0.3446    -1.8043
 C             6.3490     3.0038     0.2322
 H             4.2916     3.5734     0.4270
 C             5.8100    -3.3191    -0.0052
 H             3.6910    -3.5488     0.2030
 S             7.0124    -2.0307    -0.0740
 C             5.9611    -0.5977     2.0177
 H             5.6804     1.3256    -2.2839
 H             4.7768    -0.1876    -2.0475
 H             6.5458    -0.2255    -2.1908
 C             7.0286     4.3227     0.3345
 C             6.2606    -4.7281    -0.1578
 H             5.8478    -1.5673     2.5071
 H             5.1982     0.0817     2.4095
 H             6.9481    -0.1961     2.2530
 H             6.2997     5.1200     0.4952
 H             7.5914     4.5437    -0.5792
 H             7.7443     4.3335     1.1639
 H             6.7962    -4.8706    -1.1031
 H             5.4049    -5.4067    -0.1404
 H             6.9470    -5.0110     0.6480

71
Compound 73 in the YAM100 data set, doi: 10.1002/chem.201203105
 C             3.3649    -0.5545     0.1504
 C             1.2140     0.6707     0.0176
 C             3.5462     0.8178    -0.0242
 C             2.3100     1.5017    -0.0818
 C             4.3661    -1.6062     0.2843
 C             4.2910    -2.8419    -0.4415
 C             5.4673    -1.5414     1.1109
 C             5.3265    -3.6912    -0.1935
 H             3.4962    -3.0684    -1.1446
 S             6.4107    -2.9841     0.9642
 C             4.8379     1.5031    -0.1703
 C             5.8346     1.1306    -1.0412
 C             5.1813     2.6657     0.5947
 S             7.1937     2.1962    -0.8933
 C             6.4241     3.1589     0.3284
 H             4.5227     3.1002     1.3401
 C             5.5833    -5.0388    -0.7778
 H             6.5312    -5.0722    -1.3252
 H             4.7821    -5.2944    -1.4753
 H             5.6189    -5.8154    -0.0067
 C             5.8593     0.0094    -2.0234
 H             6.3553     0.3045    -2.9524
 H             4.8381    -0.2967    -2.2629
 H             6.3783    -0.8693    -1.6241
 C             7.1094     4.3333     0.9412
 H             6.4546     4.7937     1.6851
 H             7.3591     5.0947     0.1947
 H             8.0395     4.0467     1.4432
 C             5.8773    -0.4681     2.0598
 H             6.3099    -0.8902     2.9712
 H             5.0094     0.1337     2.3389
 H             6.6139     0.2085     1.6125
 S             1.6934    -0.9824     0.2054
 H             2.2419     2.5729    -0.2342
 C            -0.1862     0.9916    -0.0422
 C            -0.6712     2.2935    -0.1832
 C            -2.0492     2.4768    -0.2371
 H             0.0050     3.1346    -0.2349
 O            -0.9755    -0.0282     0.0587
 O            -2.8818     1.4884    -0.1878
 B            -2.4722     0.0570    -0.0171
 C            -2.6858     3.7698    -0.3509
 C            -4.0457     3.9877    -0.2982
 S            -1.8174     5.2568    -0.5484
 C            -4.3818     5.3542    -0.4173
 H            -4.7445     3.1703    -0.1670
 C            -3.2770     6.1540    -0.5592
 H            -5.3947     5.7375    -0.3984
 H            -3.2432     7.2292    -0.6735
 C            -3.0248    -0.7576    -1.3036
 C            -2.2660    -1.5446    -2.1625
 C            -4.3891    -0.7054    -1.5769
 C            -2.8225    -2.2369    -3.2338
 F            -0.9430    -1.6711    -2.0061
 C            -4.9820    -1.3775    -2.6361
 F            -5.1951     0.0220    -0.7901
 C            -4.1867    -2.1520    -3.4715
 F            -2.0564    -2.9762    -4.0354
 F            -6.2927    -1.2915    -2.8579
 F            -4.7300    -2.8054    -4.4940
 C            -3.0595    -0.5410     1.3688
 C            -3.9668     0.0930     2.2100
 C            -2.6674    -1.8202     1.7548
 C            -4.4507    -0.4971     3.3735
 F            -4.4230     1.3236     1.9431
 C            -3.1238    -2.4422     2.9084
 F            -1.8110    -2.5096     0.9894
 C            -4.0255    -1.7704     3.7243
 F            -5.3155     0.1501     4.1539
 F            -2.7145    -3.6662     3.2374
 F            -4.4776    -2.3443     4.8351

71
Compound 74 in the YAM100 data set, doi: 10.1002/chem.201203105
 C            -0.3153     0.8236    -0.4585
 C            -0.8468     2.1165    -0.4341
 C            -2.1863     2.2692    -0.7855
 H            -0.2131     2.9780    -0.2771
 O            -1.0765    -0.2185    -0.5908
 O            -2.9672     1.2419    -0.9363
 B            -2.5502    -0.0640    -0.3330
 C            -2.8147     3.5405    -1.0477
 C            -4.1715     3.7356    -1.1924
 S            -1.9449     5.0329    -1.1941
 C            -4.5045     5.0893    -1.4165
 H            -4.8712     2.9126    -1.1129
 C            -3.4005     5.9029    -1.4404
 H            -5.5151     5.4556    -1.5496
 H            -3.3656     6.9731    -1.5938
 C            -3.3864    -1.2311    -1.0582
 C            -2.8529    -2.4013    -1.5884
 C            -4.7726    -1.1141    -1.1178
 C            -3.6451    -3.3903    -2.1642
 F            -1.5387    -2.6347    -1.5718
 C            -5.5952    -2.0756    -1.6872
 F            -5.3734    -0.0336    -0.5969
 C            -5.0216    -3.2250    -2.2159
 F            -3.0930    -4.4935    -2.6673
 F            -6.9170    -1.9125    -1.7265
 F            -5.7884    -4.1616    -2.7663
 C            -2.7781    -0.0748     1.2798
 C            -3.5060     0.8567     2.0111
 C            -2.2599    -1.1411     2.0116
 C            -3.6974     0.7563     3.3852
 F            -4.0607     1.9238     1.4186
 C            -2.4270    -1.2791     3.3826
 F            -1.5693    -2.1023     1.3856
 C            -3.1531    -0.3177     4.0743
 F            -4.3941     1.6819     4.0438
 F            -1.9074    -2.3161     4.0369
 F            -3.3253    -0.4267     5.3881
 C             1.0917     0.5303    -0.3748
 C             2.1326     1.4146    -0.3632
 S             1.5850    -1.1610    -0.2955
 C             3.4077     0.7830    -0.2967
 H             2.0007     2.4874    -0.4429
 C             3.2727    -0.6664    -0.1758
 C             4.6583     1.3524    -0.3848
 C             4.3426    -1.4664     0.0585
 C             5.8463     0.4145    -0.5727
 C             5.0442     2.7174    -0.4049
 C             4.4356    -2.8904     0.1565
 C             5.6819    -0.7892     0.3585
 S             7.3292     1.4541    -0.2013
 C             5.9042     0.0356    -2.0646
 C             6.3886     2.9247    -0.3192
 H             4.3392     3.5414    -0.4411
 C             5.7023    -3.3695     0.1833
 H             3.5675    -3.5418     0.1722
 S             6.9407    -2.1171     0.0910
 C             5.6978    -0.4146     1.8490
 H             5.9676     0.9475    -2.6622
 H             5.0009    -0.5116    -2.3460
 H             6.7728    -0.5903    -2.2743
 C             7.0887     4.2367    -0.3044
 C             6.1272    -4.7922     0.2670
 H             5.5017    -1.3121     2.4393
 H             4.9146     0.3195     2.0607
 H             6.6623     0.0004     2.1461
 H             6.3688     5.0576    -0.3343
 H             7.7608     4.3306    -1.1645
 H             7.7023     4.3453     0.5968
 H             6.7639    -5.0644    -0.5823
 H             5.2562    -5.4513     0.2707
 H             6.7078    -4.9761     1.1778

97
Compound 75 in the YAM100 data set, doi: 10.1002/chem.201203105
 C             4.9509     0.8430     0.4088
 C             2.5050     0.4435     0.3299
 C             4.2278     2.0187     0.2070
 C             2.8354     1.7743     0.1833
 C             6.3930     0.6571     0.5226
 C             7.0979    -0.3730    -0.1854
 C             7.2240     1.4244     1.3102
 C             8.4416    -0.3756     0.0374
 H             6.6089    -1.0695    -0.8586
 S             8.8620     0.8909     1.1487
 C             4.8010     3.3570     0.0067
 C             5.7942     3.6627    -0.8936
 C             4.3541     4.5027     0.7430
 S             6.1876     5.3489    -0.8083
 C             5.0077     5.6566     0.4264
 H             3.5831     4.4529     1.5054
 C             9.4773    -1.2801    -0.5394
 H            10.2245    -0.7276    -1.1187
 H             9.0017    -2.0036    -1.2057
 H            10.0084    -1.8377     0.2392
 C             6.4977     2.7724    -1.8606
 H             6.6866     3.2842    -2.8085
 H             5.8867     1.8897    -2.0640
 H             7.4575     2.4212    -1.4653
 C             4.8166     7.0206     0.9988
 H             4.0325     6.9932     1.7595
 H             4.5191     7.7458     0.2340
 H             5.7302     7.3966     1.4713
 C             6.8853     2.5462     2.2306
 H             7.5002     2.5157     3.1345
 H             5.8360     2.4800     2.5268
 H             7.0287     3.5210     1.7515
 S             3.9187    -0.5351     0.5279
 H             2.1062     2.5613     0.0279
 C             1.2132    -0.1850     0.3057
 C             0.0240     0.5023     0.0540
 C            -1.1732    -0.1600     0.3262
 H             0.0323     1.5499    -0.2081
 O             1.2134    -1.4565     0.5768
 O            -1.1968    -1.4277     0.6153
 B            -0.0076    -2.2564     0.2301
 C            -2.4578     0.4849     0.3469
 C            -2.7800     1.8136     0.1693
 S            -3.8768    -0.4808     0.5776
 C            -4.1712     2.0672     0.1944
 H            -2.0466     2.5914    -0.0110
 C            -4.9007     0.9015     0.4279
 C            -4.7365     3.4041    -0.0351
 C            -6.3432     0.7279     0.5551
 C            -5.7341     3.6952    -0.9354
 C            -4.2759     4.5644     0.6695
 C            -7.0590    -0.3153    -0.1222
 C            -7.1644     1.5198     1.3285
 S            -6.1146     5.3858    -0.8889
 C            -6.4521     2.7867    -1.8744
 C            -4.9233     5.7150     0.3293
 H            -3.4997     4.5275     1.4274
 C            -8.4013    -0.3038     0.1090
 H            -6.5788    -1.0324    -0.7798
 S            -8.8066     0.9928     1.1908
 C            -6.8129     2.6614     2.2194
 H            -7.4111     2.4524    -1.4627
 H            -5.8495     1.8945    -2.0607
 H            -6.6452     3.2763    -2.8332
 C            -4.7179     7.0912     0.8662
 C            -9.4461    -1.2167    -0.4374
 H            -6.9515     3.6253     1.7172
 H            -5.7628     2.5945     2.5125
 H            -7.4237     2.6576     3.1266
 H            -3.9295     7.0765     1.6228
 H            -5.6256     7.4863     1.3344
 H            -4.4191     7.7946     0.0817
 H            -9.9732    -1.7527     0.3587
 H            -8.9795    -1.9584    -1.0899
 H           -10.1954    -0.6745    -1.0237
 C             0.0357    -3.6254     1.0720
 C             1.1776    -4.4177     0.9876
 C            -1.0027    -4.1362     1.8436
 C             1.3108    -5.6341     1.6422
 F             2.2109    -4.0148     0.2359
 C            -0.9086    -5.3535     2.5117
 F            -2.1547    -3.4751     1.9838
 C             0.2543    -6.1036     2.4121
 F             2.4275    -6.3529     1.5358
 F            -1.9247    -5.8040     3.2468
 F             0.3568    -7.2670     3.0484
 C            -0.0944    -2.5375    -1.3738
 C            -1.2713    -3.0818    -1.8832
 C             0.9225    -2.3383    -2.3003
 C            -1.4505    -3.3978    -3.2227
 F            -2.2994    -3.3311    -1.0607
 C             0.7851    -2.6414    -3.6510
 F             2.1037    -1.8221    -1.9340
 C            -0.4092    -3.1736    -4.1144
 F            -2.5994    -3.9122    -3.6592
 F             1.7867    -2.4212    -4.5022
 F            -0.5572    -3.4660    -5.4030

97
Compound 76 in the YAM100 data set, doi: 10.1002/chem.201203105
 C            -4.9764    -0.7397    -0.3210
 C            -2.5113    -0.3622    -0.2137
 C            -4.2010    -1.9696    -0.1820
 C            -2.8072    -1.6892    -0.0840
 C            -6.3321    -0.7410    -0.2772
 C            -7.2688     0.3275    -0.4410
 C            -7.0287    -2.0533     0.0894
 C            -8.5594    -0.0692    -0.5498
 H            -6.9736     1.3699    -0.5084
 S            -8.7776    -1.8173    -0.4631
 C            -4.8372    -3.1900    -0.2126
 C            -6.3091    -3.2074    -0.6126
 C            -4.3247    -4.4962     0.0007
 S            -6.9123    -4.8823    -0.1128
 C            -5.2742    -5.4707     0.0726
 H            -3.2707    -4.7126     0.1412
 C            -9.7557     0.7937    -0.7393
 H           -10.3027     0.5161    -1.6473
 H            -9.4611     1.8424    -0.8206
 H           -10.4515     0.6909     0.1009
 C            -6.3722    -3.1285    -2.1495
 H            -5.7935    -3.9523    -2.5729
 H            -5.9462    -2.1821    -2.4921
 H            -7.4024    -3.1975    -2.5018
 C            -5.0467    -6.9229     0.2993
 H            -3.9838    -7.1279     0.4449
 H            -5.4020    -7.5124    -0.5533
 H            -5.5921    -7.2738     1.1825
 C            -7.0281    -2.1749     1.6215
 H            -7.4922    -1.2820     2.0453
 H            -6.0011    -2.2430     1.9927
 H            -7.5840    -3.0538     1.9523
 S            -3.9222     0.6653    -0.4567
 H            -2.0516    -2.4567     0.0352
 C            -1.2131     0.2607    -0.1964
 C            -0.0221    -0.4232     0.0553
 C             1.1737     0.2373    -0.2283
 H            -0.0279    -1.4674     0.3302
 O            -1.2164     1.5291    -0.4783
 O             1.1981     1.5021    -0.5266
 B             0.0059     2.3392    -0.1605
 C             2.4636    -0.4040    -0.2505
 C             2.7491    -1.7316    -0.1061
 S             3.8825     0.6109    -0.5080
 C             4.1410    -2.0236    -0.2010
 H             1.9874    -2.4915     0.0238
 C             4.9257    -0.8007    -0.3515
 C             4.7684    -3.2487    -0.2188
 C             6.2813    -0.8112    -0.3056
 C             6.2409    -3.2806    -0.6161
 C             4.2461    -4.5492     0.0055
 C             7.2256     0.2487    -0.4803
 C             6.9678    -2.1247     0.0755
 S             6.8312    -4.9546    -0.0984
 C             6.3071    -3.2175    -2.1536
 C             5.1884    -5.5298     0.0886
 H             3.1902    -4.7569     0.1450
 C             8.5135    -0.1585    -0.5831
 H             6.9378     1.2922    -0.5608
 S             8.7193    -1.9068    -0.4762
 C             6.9640    -2.2309     1.6088
 H             7.3374    -3.2974    -2.5034
 H             5.8885    -2.2715    -2.5065
 H             5.7232    -4.0413    -2.5696
 C             4.9502    -6.9782     0.3277
 C             9.7159     0.6938    -0.7817
 H             7.5135    -3.1101     1.9492
 H             5.9360    -2.2888     1.9788
 H             7.4336    -1.3369     2.0243
 H             3.8856    -7.1744     0.4730
 H             5.4913    -7.3251     1.2150
 H             5.3029    -7.5778    -0.5189
 H            10.4106     0.5958     0.0600
 H             9.4288     1.7434    -0.8754
 H            10.2614     0.4018    -1.6862
 C             0.1066     2.6630     1.4333
 C            -0.8703     2.4202     2.3920
 C             1.2636     3.2846     1.8983
 C            -0.7136     2.7590     3.7322
 F            -2.0262     1.8240     2.0707
 C             1.4599     3.6395     3.2256
 F             2.2523     3.5719     1.0420
 C             0.4583     3.3722     4.1504
 F            -1.6751     2.4954     4.6168
 F             2.5866     4.2308     3.6197
 F             0.6235     3.6997     5.4287
 C            -0.0492     3.6817    -1.0437
 C             0.9806     4.1731    -1.8391
 C            -1.1959     4.4689    -0.9779
 C             0.8740     5.3669    -2.5466
 F             2.1355     3.5150    -1.9650
 C            -1.3412     5.6620    -1.6719
 F            -2.2219     4.0851    -0.2072
 C            -0.2931     6.1125    -2.4641
 F             1.8824     5.7993    -3.3032
 F            -2.4623     6.3769    -1.5822
 F            -0.4075     7.2534    -3.1382

74
Compound 77 in the YAM100 data set, doi: 10.1002/chem.201203105
 C             2.5420    -0.6305    -0.0770
 C             0.1970     0.1839    -0.1542
 C             2.4641     0.7595    -0.1253
 C             1.1205     1.2056    -0.1550
 C             3.7213    -1.4865    -0.0056
 C             3.8961    -2.6379    -0.8438
 C             4.7753    -1.2966     0.8617
 C             5.0698    -3.2980    -0.6381
 H             3.1713    -2.9407    -1.5924
 S             5.9796    -2.5148     0.6165
 C             3.6054     1.6839    -0.1726
 C             4.6677     1.5849    -1.0398
 C             3.7120     2.8160     0.7005
 S             5.7994     2.8674    -0.7571
 C             4.8432     3.5546     0.5179
 H             2.9719     3.0500     1.4592
 C             5.5881    -4.5108    -1.3338
 H             6.5349    -4.3133    -1.8473
 H             4.8628    -4.8430    -2.0804
 H             5.7565    -5.3382    -0.6366
 C             4.9186     0.5820    -2.1140
 H             5.3654     1.0475    -2.9972
 H             3.9768     0.1151    -2.4119
 H             5.5865    -0.2180    -1.7753
 C             5.2853     4.7754     1.2518
 H             4.5440     5.0359     2.0113
 H             5.3986     5.6349     0.5826
 H             6.2448     4.6227     1.7571
 C             4.9565    -0.2599     1.9165
 H             5.4443    -0.6771     2.8020
 H             3.9846     0.1391     2.2156
 H             5.5590     0.5821     1.5581
 S             0.9763    -1.3610    -0.1014
 H             0.8548     2.2546    -0.2199
 C            -1.2440     0.2467    -0.1898
 C            -1.9459     1.4567    -0.1326
 C            -3.3004     1.4430    -0.4526
 H            -1.4186     2.3846     0.0275
 O            -1.8480    -0.8870    -0.3218
 O            -3.9487     0.3318    -0.5812
 B            -3.3499    -0.9478     0.0007
 C            -4.0836     2.6625    -0.7028
 C            -5.4797     2.5632    -0.7520
 C            -3.4782     3.9106    -0.8928
 C            -6.2541     3.6938    -0.9710
 H            -5.9366     1.5896    -0.6138
 C            -4.2558     5.0390    -1.1123
 H            -2.3970     3.9997    -0.8923
 C            -5.6447     4.9336    -1.1487
 H            -7.3359     3.6092    -1.0021
 H            -3.7785     6.0023    -1.2630
 H            -6.2510     5.8180    -1.3201
 C            -3.9812    -2.1920    -0.7739
 C            -4.1444    -3.4336    -0.1498
 C            -4.3633    -2.0879    -2.1172
 C            -4.6566    -4.5309    -0.8372
 C            -4.8825    -3.1756    -2.8129
 C            -5.0281    -4.4039    -2.1727
 C            -3.5234    -0.9275     1.5973
 C            -4.6961    -0.4363     2.1851
 C            -2.5411    -1.4386     2.4545
 C            -4.8798    -0.4432     3.5642
 C            -2.7152    -1.4552     3.8365
 C            -3.8866    -0.9544     4.3964
 H            -3.8713    -3.5375     0.8978
 H            -4.7733    -5.4847    -0.3290
 H            -5.4339    -5.2562    -2.7112
 H            -5.1755    -3.0673    -3.8542
 H            -4.2582    -1.1311    -2.6239
 H            -1.6184    -1.8304     2.0316
 H            -1.9347    -1.8573     4.4775
 H            -4.0263    -0.9633     5.4739
 H            -5.7986    -0.0511     3.9927
 H            -5.4814    -0.0373     1.5466

74
Compound 78 in the YAM100 data set, doi: 10.1002/chem.201203105
 C            -1.3253     0.2688    -0.2027
 C            -2.0220     1.4717    -0.0390
 C            -3.3830     1.4856    -0.3326
 H            -1.4931     2.3841     0.1892
 O            -1.9340    -0.8494    -0.4151
 O            -4.0359     0.3899    -0.5423
 B            -3.4301    -0.9367    -0.0807
 C            -4.1678     2.7224    -0.4604
 C            -5.5653     2.6307    -0.4675
 C            -3.5632     3.9801    -0.5754
 C            -6.3410     3.7768    -0.5712
 H            -6.0219     1.6506    -0.3865
 C            -4.3420     5.1239    -0.6802
 H            -2.4820     4.0654    -0.6074
 C            -5.7318     5.0251    -0.6750
 H            -7.4236     3.6975    -0.5695
 H            -3.8655     6.0949    -0.7739
 H            -6.3393     5.9215    -0.7566
 C            -4.0790    -2.1096    -0.9456
 C            -4.1757    -3.4117    -0.4418
 C            -4.5442    -1.8827    -2.2465
 C            -4.7033    -4.4490    -1.2057
 C            -5.0802    -2.9102    -3.0172
 C            -5.1585    -4.1998    -2.4976
 C            -3.5846    -1.0512     1.5140
 C            -4.7910    -0.6982     2.1329
 C            -2.5606    -1.5399     2.3343
 C            -4.9675    -0.8140     3.5077
 C            -2.7273    -1.6651     3.7119
 C            -3.9322    -1.2993     4.3038
 H            -3.8378    -3.6111     0.5726
 H            -4.7671    -5.4518    -0.7910
 H            -5.5769    -5.0054    -3.0952
 H            -5.4384    -2.7070    -4.0233
 H            -4.4913    -0.8775    -2.6588
 H            -1.6120    -1.8291     1.8868
 H            -1.9144    -2.0468     4.3244
 H            -4.0658    -1.3933     5.3780
 H            -5.9132    -0.5284     3.9612
 H            -5.6097    -0.3241     1.5215
 C             0.1184     0.1862    -0.1909
 C             1.0195     1.2031    -0.0786
 S             0.8569    -1.4089    -0.3395
 C             2.3777     0.7650    -0.1103
 H             0.7316     2.2455    -0.0102
 C             2.4584    -0.6919    -0.1747
 C             3.5278     1.5180    -0.1384
 C             3.6391    -1.3488    -0.0570
 C             4.8356     0.7980    -0.4544
 C             3.7104     2.9191     0.0078
 C             3.9408    -2.7444    -0.1435
 C             4.8735    -0.5242     0.3155
 S             6.1595     1.9911     0.0384
 C             4.9097     0.6230    -1.9825
 C             5.0103     3.3113     0.1093
 H             2.8913     3.6274     0.0780
 C             5.2640    -3.0310    -0.1891
 H             3.1774    -3.5136    -0.2046
 S             6.3041    -1.6080    -0.1314
 C             4.8756    -0.3427     1.8417
 H             4.8212     1.6024    -2.4576
 H             4.0897    -0.0133    -2.3253
 H             5.8555     0.1667    -2.2783
 C             5.5128     4.7005     0.2816
 C             5.8930    -4.3747    -0.2923
 H             4.8293    -1.3267     2.3129
 H             3.9998     0.2347     2.1523
 H             5.7769     0.1705     2.1811
 H             4.6807     5.4040     0.3575
 H             6.1434     4.9962    -0.5643
 H             6.1253     4.7885     1.1858
 H             6.5391    -4.4411    -1.1750
 H             5.1274    -5.1503    -0.3658
 H             6.5191    -4.5841     0.5822

71
Compound 79 in the YAM100 data set, doi: 10.1002/chem.201203105
 C             2.5150    -0.6744    -0.0557
 C             0.1781     0.1599    -0.1520
 C             2.4499     0.7153    -0.1268
 C             1.1105     1.1733    -0.1668
 C             3.6859    -1.5400     0.0345
 C             3.8529    -2.7073    -0.7831
 C             4.7387    -1.3450     0.9021
 C             5.0196    -3.3747    -0.5619
 H             3.1277    -3.0161    -1.5289
 S             5.9325    -2.5785     0.6821
 C             3.5998     1.6282    -0.1863
 C             4.6643     1.5043    -1.0477
 C             3.7135     2.7746     0.6668
 S             5.8065     2.7814    -0.7837
 C             4.8520     3.4997     0.4753
 H             2.9725     3.0292     1.4180
 C             5.5287    -4.6042    -1.2348
 H             6.4787    -4.4242    -1.7491
 H             4.8025    -4.9428    -1.9776
 H             5.6878    -5.4207    -0.5228
 C             4.9097     0.4805    -2.1033
 H             5.3635     0.9265    -2.9930
 H             3.9646     0.0170    -2.3963
 H             5.5692    -0.3194    -1.7485
 C             5.3021     4.7298     1.1886
 H             4.5603     5.0102     1.9406
 H             5.4247     5.5760     0.5043
 H             6.2586     4.5783     1.6998
 C             4.9262    -0.2920     1.9395
 H             5.4078    -0.6982     2.8334
 H             3.9570     0.1206     2.2287
 H             5.5371     0.5384     1.5683
 S             0.9427    -1.3909    -0.0728
 H             0.8544     2.2234    -0.2502
 C            -1.2618     0.2354    -0.1938
 C            -1.9533     1.4505    -0.1457
 C            -3.3086     1.4401    -0.4656
 H            -1.4226     2.3820    -0.0067
 O            -1.8776    -0.8932    -0.3198
 O            -3.9712     0.3373    -0.6073
 B            -3.3849    -0.9434    -0.0102
 C            -4.0726     2.6461    -0.7144
 C            -5.4274     2.6989    -0.9564
 S            -3.3734     4.2325    -0.7367
 C            -5.8980     4.0168    -1.1532
 H            -6.0348     1.8026    -0.9841
 C            -4.8965     4.9480    -1.0597
 H            -6.9314     4.2726    -1.3534
 H            -4.9732     6.0219    -1.1646
 C            -4.0101    -2.1855    -0.7936
 C            -4.1549    -2.1453    -2.1867
 C            -4.4105    -3.3530    -0.1361
 C            -4.6735    -3.2231    -2.8967
 H            -3.8596    -1.2464    -2.7238
 C            -4.9279    -4.4406    -0.8364
 H            -4.3182    -3.4070     0.9459
 C            -5.0609    -4.3779    -2.2200
 H            -4.7777    -3.1656    -3.9773
 H            -5.2320    -5.3365    -0.3012
 H            -5.4675    -5.2227    -2.7697
 C            -3.5684    -0.9133     1.5840
 C            -4.6721    -0.2907     2.1796
 C            -2.6537    -1.5500     2.4329
 C            -4.8547    -0.2936     3.5595
 H            -5.4012     0.2114     1.5473
 C            -2.8271    -1.5621     3.8145
 H            -1.7856    -2.0442     2.0016
 C            -3.9302    -0.9310     4.3828
 H            -5.7189     0.2018     3.9949
 H            -2.1002    -2.0625     4.4491
 H            -4.0692    -0.9365     5.4605

71
Compound 80 in the YAM100 data set, doi: 10.1002/chem.201203105
 C            -1.3397     0.2554    -0.1994
 C            -2.0283     1.4636    -0.0694
 C            -3.3880     1.4756    -0.3816
 H            -1.4981     2.3853     0.1246
 O            -1.9584    -0.8624    -0.3975
 O            -4.0530     0.3867    -0.5884
 B            -3.4567    -0.9350    -0.0834
 C            -4.1481     2.6982    -0.5479
 C            -5.5020     2.7713    -0.7900
 S            -3.4457     4.2810    -0.4570
 C            -5.9691     4.1009    -0.8958
 H            -6.1110     1.8806    -0.8835
 C            -4.9662     5.0213    -0.7343
 H            -7.0012     4.3724    -1.0813
 H            -5.0406     6.1000    -0.7636
 C            -4.0888    -2.1276    -0.9337
 C            -5.2041    -2.8368    -0.4740
 C            -3.5683    -2.4799    -2.1851
 C            -5.7860    -3.8481    -1.2338
 H            -5.6164    -2.5958     0.5032
 C            -4.1370    -3.4935    -2.9504
 H            -2.6934    -1.9543    -2.5612
 C            -5.2524    -4.1796    -2.4760
 H            -6.6517    -4.3844    -0.8536
 H            -3.7106    -3.7514    -3.9166
 H            -5.6995    -4.9727    -3.0697
 C            -3.6388    -1.0055     1.5102
 C            -4.6839    -0.3453     2.1672
 C            -2.7711    -1.7776     2.2939
 C            -4.8586    -0.4457     3.5456
 H            -5.3729     0.2655     1.5875
 C            -2.9328    -1.8813     3.6719
 H            -1.9496    -2.3038     1.8123
 C            -3.9804    -1.2145     4.3033
 H            -5.6783     0.0792     4.0297
 H            -2.2418    -2.4835     4.2563
 H            -4.1108    -1.2944     5.3791
 C             0.1021     0.1591    -0.1719
 C             1.0122     1.1698    -0.0777
 S             0.8259    -1.4455    -0.2870
 C             2.3662     0.7184    -0.0986
 H             0.7339     2.2160    -0.0317
 C             2.4339    -0.7401    -0.1352
 C             3.5233     1.4601    -0.1400
 C             3.6084    -1.4054    -0.0035
 C             4.8246     0.7225    -0.4412
 C             3.7182     2.8621    -0.0205
 C             3.8974    -2.8051    -0.0625
 C             4.8500    -0.5851     0.3539
 S             6.1590     1.9129     0.0294
 C             4.8979     0.5175    -1.9657
 C             5.0215     3.2445     0.0743
 H             2.9053     3.5787     0.0353
 C             5.2178    -3.1046    -0.1016
 H             3.1269    -3.5683    -0.1085
 S             6.2709    -1.6903    -0.0712
 C             4.8531    -0.3743     1.8763
 H             4.8185     1.4883    -2.4595
 H             4.0724    -0.1179    -2.2966
 H             5.8398     0.0471    -2.2520
 C             5.5363     4.6322     0.2203
 C             5.8346    -4.4559    -0.1776
 H             4.7976    -1.3486     2.3664
 H             3.9825     0.2169     2.1752
 H             5.7589     0.1371     2.2063
 H             4.7105     5.3443     0.2816
 H             6.1704     4.9058    -0.6304
 H             6.1487     4.7321     1.1233
 H             6.4806    -4.5459    -1.0582
 H             5.0619    -5.2258    -0.2362
 H             6.4581    -4.6536     0.7016

97
Compound 81 in the YAM100 data set, doi: 10.1002/chem.201203105
 C            -4.9101    -0.0703    -0.1889
 C            -2.4729     0.3869    -0.0427
 C            -4.1542    -1.2375    -0.1149
 C            -2.7690    -0.9575    -0.0187
 C            -6.3585     0.0880    -0.2665
 C            -6.9944     0.9630    -1.2093
 C            -7.2619    -0.5647     0.5438
 C            -8.3547     0.9592    -1.1368
 H            -6.4428     1.5551    -1.9322
 S            -8.8795    -0.1198     0.1184
 C            -4.6824    -2.6082    -0.1583
 C            -5.5649    -3.0866    -1.0978
 C            -4.3036    -3.6064     0.7984
 S            -5.9410    -4.7493    -0.7818
 C            -4.9010    -4.8166     0.6059
 H            -3.6227    -3.4097     1.6204
 C            -9.3315     1.7231    -1.9651
 H           -10.0024     1.0594    -2.5207
 H            -8.7942     2.3412    -2.6883
 H            -9.9533     2.3848    -1.3530
 C            -6.1695    -2.3867    -2.2670
 H            -6.2368    -3.0477    -3.1359
 H            -5.5567    -1.5240    -2.5389
 H            -7.1755    -2.0148    -2.0426
 C            -4.7550    -6.0641     1.4102
 H            -4.0607    -5.8894     2.2360
 H            -4.3636    -6.8927     0.8104
 H            -5.7099    -6.3888     1.8370
 C            -7.0115    -1.5091     1.6689
 H            -7.7264    -1.3549     2.4820
 H            -6.0042    -1.3569     2.0633
 H            -7.0811    -2.5535     1.3448
 S            -3.9118     1.3404    -0.1702
 H            -2.0167    -1.7370     0.0205
 C            -1.1920     1.0495     0.0172
 C             0.0021     0.3632     0.2350
 C             1.1978     1.0519     0.0187
 H             0.0024    -0.6993     0.4281
 O            -1.2191     2.3287    -0.1844
 O             1.2260     2.3305    -0.1738
 B            -0.0022     3.1583     0.2330
 C             2.4770     0.3856    -0.0466
 C             2.7693    -0.9595    -0.0188
 S             3.9182     1.3344    -0.1836
 C             4.1533    -1.2441    -0.1190
 H             2.0151    -1.7368     0.0269
 C             4.9123    -0.0793    -0.1999
 C             4.6773    -2.6165    -0.1596
 C             6.3608     0.0745    -0.2843
 C             5.5544    -3.1008    -1.1010
 C             4.2997    -3.6101     0.8024
 C             6.9949     0.9448    -1.2326
 C             7.2659    -0.5781     0.5242
 S             5.9271    -4.7634    -0.7805
 C             6.1559    -2.4069    -2.2753
 C             4.8928    -4.8227     0.6118
 H             3.6227    -3.4085     1.6265
 C             8.3554     0.9376    -1.1658
 H             6.4418     1.5361    -1.9550
 S             8.8827    -0.1388     0.0905
 C             7.0178    -1.5184     1.6532
 H             7.1640    -2.0371    -2.0566
 H             5.5445    -1.5435    -2.5479
 H             6.2177    -3.0713    -3.1421
 C             4.7466    -6.0668     1.4213
 C             9.3307     1.6962    -2.0008
 H             7.0836    -2.5639     1.3321
 H             6.0125    -1.3627     2.0513
 H             7.7364    -1.3634     2.4630
 H             4.0560    -5.8873     2.2491
 H             5.7023    -6.3925     1.8456
 H             4.3508    -6.8966     0.8261
 H             9.9573     2.3578    -1.3935
 H             8.7918     2.3138    -2.7233
 H             9.9970     1.0289    -2.5576
 C            -0.0028     4.5079    -0.6185
 C             0.5235     5.6968    -0.1020
 C            -0.5019     4.5357    -1.9267
 C             0.5620     6.8644    -0.8599
 H             0.9026     5.7067     0.9173
 C            -0.4748     5.6978    -2.6916
 H            -0.9279     3.6284    -2.3493
 C             0.0615     6.8676    -2.1587
 H             0.9762     7.7751    -0.4348
 H            -0.8726     5.6941    -3.7034
 H             0.0842     7.7782    -2.7517
 C            -0.0059     3.3099     1.8316
 C            -1.2055     3.5116     2.5267
 C             1.1766     3.2917     2.5812
 C            -1.2284     3.6775     3.9079
 H            -2.1410     3.5365     1.9717
 C             1.1665     3.4612     3.9639
 H             2.1260     3.1393     2.0720
 C            -0.0389     3.6527     4.6325
 H            -2.1744     3.8281     4.4218
 H             2.1000     3.4416     4.5206
 H            -0.0522     3.7837     5.7112

97
Compound 82 in the YAM100 data set, doi: 10.1002/chem.201203105
 C            -4.9433     0.0453     0.3351
 C            -2.4845     0.4474     0.1306
 C            -4.1707    -1.1652     0.0694
 C            -2.7727    -0.8802     0.0158
 C            -6.2749     0.0028     0.5896
 C            -7.2130     1.0584     0.8175
 C            -6.9211    -1.3747     0.7542
 C            -8.5094     0.6657     0.8258
 H            -6.9196     2.0964     0.9388
 S            -8.7326    -1.0619     0.5507
 C            -4.8185    -2.3600    -0.1378
 C            -6.3359    -2.3237    -0.2945
 C            -4.2940    -3.6687    -0.3138
 S            -6.8708    -4.0828    -0.0949
 C            -5.2301    -4.6570    -0.3155
 H            -3.2340    -3.8836    -0.4010
 C            -9.7099     1.5212     1.0228
 H           -10.3954     1.4412     0.1715
 H            -9.4189     2.5681     1.1344
 H           -10.2675     1.2169     1.9157
 C            -6.6424    -1.9040    -1.7439
 H            -6.1455    -2.5960    -2.4272
 H            -6.2671    -0.8939    -1.9273
 H            -7.7161    -1.9203    -1.9373
 C            -4.9883    -6.1165    -0.4691
 H            -3.9186    -6.3230    -0.5478
 H            -5.4847    -6.5034    -1.3662
 H            -5.3876    -6.6744     0.3853
 C            -6.6804    -1.8380     2.1998
 H            -7.0609    -1.0746     2.8816
 H            -5.6086    -1.9643     2.3796
 H            -7.1878    -2.7818     2.4058
 S            -3.9055     1.4695     0.3481
 H            -2.0165    -1.6399    -0.1425
 C            -1.1945     1.0959     0.0546
 C             0.0003     0.4020    -0.1349
 C             1.1961     1.0964     0.0637
 H             0.0004    -0.6674    -0.2830
 O            -1.2209     2.3800     0.2195
 O             1.2238     2.3789     0.2251
 B            -0.0013     3.1964    -0.2140
 C             2.4834     0.4429     0.1485
 C             2.7672    -0.8853     0.0293
 S             3.9071     1.4592     0.3745
 C             4.1641    -1.1753     0.0850
 H             2.0090    -1.6416    -0.1352
 C             4.9402     0.0316     0.3568
 C             4.8081    -2.3715    -0.1256
 C             6.2711    -0.0165     0.6139
 C             6.3260    -2.3396    -0.2795
 C             4.2797    -3.6778    -0.3075
 C             7.2121     1.0350     0.8484
 C             6.9123    -1.3968     0.7741
 S             6.8548    -4.1013    -0.0860
 C             6.6365    -1.9151    -1.7266
 C             5.2126    -4.6692    -0.3115
 H             3.2191    -3.8889    -0.3972
 C             8.5072     0.6380     0.8576
 H             6.9218     2.0733     0.9744
 S             8.7253    -1.0891     0.5752
 C             6.6674    -1.8650     2.2174
 H             7.7104    -1.9341    -1.9181
 H             6.2648    -0.9031    -1.9066
 H             6.1386    -2.6028    -2.4136
 C             4.9662    -6.1273    -0.4710
 C             9.7101     1.4885     1.0614
 H             7.1714    -2.8113     2.4206
 H             5.5949    -1.9883     2.3948
 H             7.0491    -1.1056     2.9030
 H             3.8959    -6.3299    -0.5523
 H             5.3621    -6.6896     0.3820
 H             5.4628    -6.5124    -1.3686
 H            10.2645     1.1783     1.9542
 H             9.4223     2.5358     1.1772
 H            10.3973     1.4102     0.2114
 C             0.0093     3.2929    -1.8170
 C             1.2005     3.2584    -2.5526
 C            -1.1849     3.4584    -2.5307
 C             1.2035     3.3810    -3.9404
 H             2.1453     3.1291    -2.0285
 C            -1.1938     3.5769    -3.9170
 H            -2.1267     3.4904    -1.9868
 C             0.0037     3.5391    -4.6277
 H             2.1431     3.3499    -4.4863
 H            -2.1356     3.6998    -4.4458
 H             0.0010     3.6330    -5.7103
 C            -0.0061     4.5734     0.5908
 C            -0.5922     4.6724     1.8586
 C             0.6051     5.7190     0.0691
 C            -0.5672     5.8621     2.5804
 H            -1.0854     3.8008     2.2827
 C             0.6430     6.9124     0.7850
 H             1.0511     5.6744    -0.9218
 C             0.0551     6.9869     2.0448
 H            -1.0338     5.9142     3.5609
 H             1.1244     7.7881     0.3572
 H             0.0767     7.9183     2.6045

52
Compound 83 in the YAM100 data set, doi: 10.1002/chem.201203105
 C            -1.5071    -0.9279    -0.1136
 C             0.9770    -1.0212    -0.0682
 C            -0.9319     0.3302     0.0235
 C             0.4863     0.2584     0.0318
 C            -2.9185    -1.2919    -0.2028
 C            -3.4984    -2.3518     0.5712
 C            -3.8354    -0.6746    -1.0246
 C            -4.8337    -2.5235     0.3627
 H            -2.9292    -2.9469     1.2776
 S            -5.4024    -1.3810    -0.8148
 C            -1.6592     1.5988     0.1702
 C            -2.6825     1.8275     1.0595
 C            -1.3502     2.7555    -0.6187
 S            -3.2726     3.4504     0.8996
 C            -2.1349     3.8380    -0.3525
 H            -0.5769     2.7620    -1.3803
 C            -5.7550    -3.5069     1.0014
 H            -6.5608    -3.0123     1.5540
 H            -5.1965    -4.1285     1.7054
 H            -6.2192    -4.1689     0.2627
 C            -3.2777     0.9060     2.0689
 H            -3.5246     1.4341     2.9944
 H            -2.5671     0.1105     2.3058
 H            -4.1898     0.4272     1.6949
 C            -2.1043     5.1874    -0.9871
 H            -1.3199     5.2177    -1.7475
 H            -1.8964     5.9771    -0.2572
 H            -3.0543     5.4313    -1.4743
 C            -3.6308     0.4266    -2.0072
 H            -4.2403     0.2773    -2.9030
 H            -2.5809     0.4635    -2.3070
 H            -3.8827     1.4037    -1.5800
 S            -0.3076    -2.1722    -0.1971
 H             1.1123     1.1356     0.1497
 C             2.3520    -1.5132    -0.0645
 C             3.4411    -0.5868     0.0006
 C             4.7307    -1.0708     0.0043
 H             3.2560     0.4770     0.0099
 O             2.5414    -2.7562    -0.1250
 O             4.9700    -2.3628    -0.0635
 C             5.9304    -0.2194     0.0590
 C             7.1694    -0.7702    -0.2875
 C             5.8662     1.1228     0.4512
 C             8.3169     0.0116    -0.2598
 H             7.2127    -1.8133    -0.5803
 C             7.0156     1.9004     0.4815
 H             4.9196     1.5551     0.7587
 C             8.2433     1.3484     0.1222
 H             9.2723    -0.4237    -0.5366
 H             6.9556     2.9385     0.7940
 H             9.1414     1.9586     0.1464
 H             4.0448    -2.7978    -0.1104

52
Compound 84 in the YAM100 data set, doi: 10.1002/chem.201203105
 C             2.5113    -1.4550     0.1235
 C             3.5668    -0.4931     0.0385
 C             4.8732    -0.9287     0.0854
 H             3.3467     0.5546    -0.1013
 O             2.7417    -2.6869     0.2340
 C             6.0422    -0.0390    -0.0043
 C             7.2944    -0.5916    -0.2965
 C             5.9368     1.3420     0.1986
 C             8.4136     0.2239    -0.4019
 H             7.3704    -1.6634    -0.4421
 C             7.0579     2.1538     0.0962
 H             4.9805     1.7814     0.4631
 C             8.2987     1.5979    -0.2084
 H             9.3793    -0.2141    -0.6354
 H             6.9662     3.2228     0.2624
 H             9.1746     2.2347    -0.2882
 C             1.1130    -1.0256     0.0784
 C             0.6017     0.2325     0.0149
 S            -0.1107    -2.2923     0.1493
 C            -0.8303     0.2690     0.0358
 H             1.2171     1.1240    -0.0077
 C            -1.3858    -1.0818     0.0298
 C            -1.6673     1.3538     0.1099
 C            -2.7164    -1.3062    -0.1128
 C            -3.1444     1.0934     0.3949
 C            -1.3748     2.7451     0.0435
 C            -3.4615    -2.5271    -0.0937
 C            -3.6068    -0.1044    -0.4375
 S            -3.9923     2.6794    -0.0384
 C            -3.2937     0.8824     1.9123
 C            -2.4682     3.5495    -0.0334
 H            -0.3662     3.1445     0.0155
 C            -4.8057    -2.3652    -0.0561
 H            -2.9934    -3.5064    -0.0757
 S            -5.3194    -0.6780    -0.0356
 C            -3.5337     0.1392    -1.9532
 H            -2.8899     1.7535     2.4328
 H            -2.7361    -0.0056     2.2216
 H            -4.3411     0.7544     2.1898
 C            -2.4833     5.0341    -0.1239
 C            -5.8424    -3.4311    -0.0181
 H            -3.8090    -0.7821    -2.4710
 H            -2.5134     0.4107    -2.2397
 H            -4.2121     0.9363    -2.2621
 H            -1.4648     5.4273    -0.1594
 H            -2.9970     5.4745     0.7380
 H            -3.0156     5.3692    -1.0212
 H            -6.4851    -3.3257     0.8634
 H            -5.3749    -4.4179     0.0119
 H            -6.4924    -3.3799    -0.8988
 O             5.1574    -2.2087     0.1956
 H             4.2495    -2.6777     0.2278

49
Compound 85 in the YAM100 data set, doi: 10.1002/chem.201203105
 C            -1.5105    -0.9406    -0.1234
 C             0.9728    -1.0534    -0.0950
 C            -0.9246     0.3119     0.0206
 C             0.4930     0.2293     0.0188
 C            -2.9251    -1.2930    -0.2071
 C            -3.5085    -2.3553     0.5609
 C            -3.8421    -0.6617    -1.0180
 C            -4.8461    -2.5152     0.3588
 H            -2.9396    -2.9608     1.2589
 S            -5.4131    -1.3583    -0.8052
 C            -1.6411     1.5847     0.1828
 C            -2.6575     1.8134     1.0800
 C            -1.3274     2.7459    -0.5976
 S            -3.2357     3.4422     0.9378
 C            -2.1020     3.8320    -0.3172
 H            -0.5579     2.7533    -1.3631
 C            -5.7711    -3.4972     0.9946
 H            -6.5690    -3.0013     1.5575
 H            -5.2129    -4.1300     1.6887
 H            -6.2459    -4.1482     0.2529
 C            -3.2538     0.8879     2.0849
 H            -3.4916     1.4100     3.0163
 H            -2.5478     0.0853     2.3112
 H            -4.1716     0.4190     1.7122
 C            -2.0639     5.1869    -0.9397
 H            -1.2832     5.2178    -1.7039
 H            -1.8458     5.9681    -0.2037
 H            -3.0145     5.4429    -1.4196
 C            -3.6350     0.4466    -1.9921
 H            -4.2522     0.3108    -2.8848
 H            -2.5869     0.4773    -2.2990
 H            -3.8752     1.4219    -1.5541
 S            -0.3212    -2.1934    -0.2255
 H             1.1266     1.1008     0.1385
 C             2.3436    -1.5553    -0.1055
 C             3.4396    -0.6403    -0.0285
 C             4.7239    -1.1408    -0.0422
 H             3.2704     0.4259     0.0373
 O             2.5251    -2.7991    -0.1866
 O             4.9589    -2.4333    -0.1244
 C             5.9186    -0.3185     0.0299
 C             7.2152    -0.7763     0.0151
 S             5.8719     1.4103     0.1481
 C             8.1687     0.2668     0.0987
 H             7.4464    -1.8318    -0.0543
 C             7.5851     1.5026     0.1759
 H             9.2412     0.1137     0.1019
 H             8.0692     2.4670     0.2486
 H             4.0277    -2.8585    -0.1674

49
Compound 86 in the YAM100 data set, doi: 10.1002/chem.201203105
 C            -2.5052    -1.5026    -0.0820
 C            -3.5660    -0.5477    -0.0117
 C            -4.8686    -0.9987    -0.0445
 H            -3.3597     0.5106     0.0708
 O            -2.7299    -2.7380    -0.1711
 O            -5.1517    -2.2808    -0.1399
 C            -6.0313    -0.1322     0.0210
 C            -7.3445    -0.5397    -0.0075
 S            -5.9199     1.5934     0.1485
 C            -8.2580     0.5386     0.0733
 H            -7.6154    -1.5852    -0.0845
 C            -7.6287     1.7509     0.1621
 H            -9.3356     0.4265     0.0664
 H            -8.0763     2.7327     0.2353
 C            -1.1102    -1.0632    -0.0506
 C            -0.6084     0.1994    -0.0017
 S             0.1225    -2.3213    -0.1173
 C             0.8230     0.2464    -0.0328
 H            -1.2302     1.0865     0.0187
 C             1.3891    -1.0999    -0.0177
 C             1.6508     1.3370    -0.1229
 C             2.7222    -1.3125     0.1181
 C             3.1280     1.0855    -0.4151
 C             1.3475     2.7264    -0.0680
 C             3.4769    -2.5277     0.1056
 C             3.6053    -0.1007     0.4255
 S             3.9661     2.6822    -0.0026
 C             3.2689     0.8612    -1.9314
 C             2.4351     3.5401    -0.0059
 H             0.3359     3.1180    -0.0376
 C             4.8195    -2.3556     0.0574
 H             3.0165    -3.5107     0.1000
 S             5.3196    -0.6647     0.0174
 C             3.5404     0.1567     1.9393
 H             2.8550     1.7242    -2.4574
 H             2.7163    -0.0339    -2.2285
 H             4.3155     0.7387    -2.2146
 C             2.4389     5.0256     0.0700
 C             5.8644    -3.4136     0.0226
 H             3.8265    -0.7574     2.4639
 H             2.5199     0.4228     2.2300
 H             4.2144     0.9621     2.2360
 H             1.4175     5.4109     0.1082
 H             2.9434     5.4615    -0.7996
 H             2.9743     5.3737     0.9605
 H             6.5002    -3.3118    -0.8642
 H             5.4044    -4.4043     0.0053
 H             6.5199    -3.3488     0.8983
 H            -4.2388    -2.7422    -0.1732

75
Compound 87 in the YAM100 data set, doi: 10.1002/chem.201203105
 C            -4.9485    -1.0286    -0.1202
 C            -2.5052    -1.4889    -0.1525
 C            -4.1892     0.1289     0.0053
 C            -2.7976    -0.1519    -0.0307
 C            -6.4003    -1.1787    -0.1671
 C            -7.1076    -2.1484     0.6191
 C            -7.2399    -0.4244    -0.9565
 C            -8.4592    -2.1183     0.4517
 H            -6.6118    -2.8283     1.3042
 S            -8.8875    -0.8926    -0.7012
 C            -4.7158     1.4898     0.1808
 C            -5.6653     1.8593     1.1037
 C            -4.2640     2.5952    -0.6129
 S            -6.0135     3.5530     0.9699
 C            -4.8710     3.7793    -0.3168
 H            -3.5226     2.4939    -1.3992
 C            -9.4965    -2.9608     1.1136
 H           -10.2030    -2.3580     1.6941
 H            -9.0153    -3.6655     1.7962
 H           -10.0759    -3.5392     0.3862
 C            -6.3573     1.0272     2.1288
 H            -6.4898     1.5766     3.0654
 H            -5.7668     0.1315     2.3360
 H            -7.3436     0.6952     1.7853
 C            -4.6608     5.1150    -0.9464
 H            -3.9060     5.0354    -1.7328
 H            -4.3139     5.8583    -0.2206
 H            -5.5794     5.5019    -1.4002
 C            -6.9037     0.6438    -1.9393
 H            -7.5533     0.5936    -2.8178
 H            -5.8684     0.5290    -2.2688
 H            -6.9973     1.6434    -1.5002
 S            -3.9493    -2.4358    -0.2477
 H            -2.0453     0.6220     0.0717
 C            -1.2188    -2.1792    -0.1941
 C            -0.0050    -1.4290    -0.1477
 C             1.1942    -2.1109    -0.1872
 H            -0.0173    -0.3505    -0.0869
 O            -1.2193    -3.4375    -0.2742
 C             2.4887    -1.4619    -0.1470
 C             2.7932    -0.1281    -0.0133
 S             3.9277    -2.4177    -0.2586
 C             4.1862     0.1410     0.0179
 H             2.0461     0.6488     0.1024
 C             4.9380    -1.0194    -0.1221
 C             4.7236     1.4964     0.2024
 C             6.3879    -1.1817    -0.1779
 C             5.6810     1.8505     1.1234
 C             4.2757     2.6116    -0.5794
 C             7.0914    -2.1638     0.5963
 C             7.2294    -0.4272    -0.9652
 S             6.0408     3.5426     1.0021
 C             6.3722     1.0047     2.1377
 C             4.8932     3.7885    -0.2765
 H             3.5292     2.5227    -1.3623
 C             8.4423    -2.1430     0.4219
 H             6.5940    -2.8453     1.2788
 S             8.8743    -0.9105    -0.7223
 C             6.8964     0.6525    -1.9365
 H             7.3550     0.6702     1.7869
 H             5.7773     0.1108     2.3395
 H             6.5120     1.5448     3.0786
 C             4.6896     5.1312    -0.8931
 C             9.4764    -2.9993     1.0710
 H             6.9995     1.6472    -1.4886
 H             5.8589     0.5485    -2.2624
 H             7.5416     0.6058    -2.8185
 H             3.9302     5.0641    -1.6762
 H             5.6087     5.5153    -1.3483
 H             4.3519     5.8704    -0.1589
 H            10.0471    -3.5761     0.3356
 H             8.9934    -3.7057     1.7505
 H            10.1908    -2.4069     1.6525
 O             1.2349    -3.4239    -0.2699
 H             0.2482    -3.7114    -0.2912

75
Compound 88 in the YAM100 data set, doi: 10.1002/chem.201203105
 C             4.9661    -1.1543    -0.0120
 C             2.4954    -1.5431    -0.1101
 C             4.1803     0.0752    -0.0629
 C             2.7787    -0.2128    -0.0686
 C             6.3112    -1.1390     0.1631
 C             7.2596    -2.2097     0.1887
 C             6.9680     0.2075     0.4759
 C             8.5548    -1.8135     0.1738
 H             6.9722    -3.2564     0.1850
 S             8.7639    -0.0633     0.1227
 C             4.8158     1.2890    -0.1466
 C             6.3222     1.2874    -0.3950
 C             4.2818     2.6077    -0.1204
 S             6.8670     3.0066     0.0169
 C             5.2143     3.5942    -0.0412
 H             3.2182     2.8234    -0.1234
 C             9.7634    -2.6804     0.1820
 H            10.3982    -2.4811    -0.6889
 H             9.4778    -3.7346     0.1666
 H            10.3731    -2.4973     1.0739
 C             6.5440     1.0753    -1.9033
 H             6.0057     1.8503    -2.4531
 H             6.1599     0.0965    -2.2028
 H             7.6041     1.1294    -2.1560
 C             4.9660     5.0597     0.0123
 H             3.8936     5.2678     0.0170
 H             5.4151     5.5657    -0.8498
 H             5.4089     5.5025     0.9116
 C             6.8167     0.4653     1.9834
 H             7.2372    -0.3820     2.5291
 H             5.7580     0.5585     2.2426
 H             7.3366     1.3758     2.2861
 S             3.9285    -2.5736    -0.1278
 H             2.0147     0.5555    -0.0821
 C             1.1944    -2.1828    -0.1653
 C            -0.0042    -1.5003    -0.1051
 C            -1.2189    -2.2476    -0.1663
 H            -0.0146    -0.4254    -0.0003
 O            -1.2226    -3.5033    -0.2721
 C            -2.5123    -1.5667    -0.1040
 C            -4.9778    -1.1617    -0.0241
 C            -4.1833     0.0638    -0.0367
 C            -6.3250    -1.1378     0.1349
 C            -4.8074     1.2842    -0.0999
 C            -6.9753     0.2062     0.4712
 C            -7.2821    -2.2009     0.1245
 C            -4.2633     2.5979    -0.0369
 C            -6.3107     1.3008    -0.3664
 S            -8.7689    -0.0416     0.0904
 C            -6.8403     0.4280     1.9861
 C            -8.5740    -1.7944     0.1034
 H            -7.0023    -3.2495     0.0999
 C            -5.1889     3.5896     0.0541
 H            -3.1981     2.8048    -0.0219
 S            -6.8468     3.0147     0.0785
 C            -6.5153     1.1253    -1.8818
 H            -7.3563     1.3355     2.3037
 H            -5.7841     0.5059     2.2600
 H            -7.2743    -0.4282     2.5067
 C            -9.7894    -2.6515     0.0774
 C            -4.9296     5.0515     0.1451
 H            -7.5718     1.1932    -2.1459
 H            -6.1347     0.1507    -2.1987
 H            -5.9645     1.9086    -2.4070
 H            -9.5116    -3.7073     0.0412
 H           -10.4121    -2.4273    -0.7961
 H           -10.4084    -2.4841     0.9660
 H            -5.3643     5.5812    -0.7100
 H            -3.8557     5.2506     0.1674
 H            -5.3797     5.4765     1.0493
 C            -2.7825    -0.2358    -0.0333
 S            -3.9488    -2.5859    -0.1595
 H            -2.0133     0.5271    -0.0167
 O             1.2337    -3.4932    -0.2749
 H             0.2492    -3.7825    -0.2972

178
Compound 89 in the YAM100 data set, doi: 10.1039/C4TC01001A
 C            -2.3263     2.8403     0.6545
 C            -1.1837     3.5308     0.3114
 C             0.0005     2.8342    -0.0003
 C             0.0004     1.4180     0.0003
 C            -1.2302     0.7151     0.1414
 C            -2.3423     1.4392     0.5950
 C            -1.2303    -0.7140    -0.1385
 C             0.0002    -1.4170     0.0018
 C             1.2307    -0.7140     0.1413
 C             1.2307     0.7148    -0.1398
 C            -2.3270    -2.8391    -0.6512
 C            -1.1842    -3.5297    -0.3087
 C             0.0002    -2.8332     0.0023
 H            -3.2048     3.3935     0.9684
 C            -1.1928     5.0054     0.3268
 C             1.1845     3.5319    -0.3119
 C             2.3428    -1.4380     0.5945
 C             2.3427     1.4388    -0.5937
 H            -3.2057    -3.3921    -0.9645
 C            -1.1935    -5.0043    -0.3242
 C             1.1843    -3.5310     0.3134
 C            -2.3428    -1.4380    -0.5915
 O            -3.3872    -0.7234    -1.0761
 O            -3.3865     0.7249     1.0807
 C             2.3267     2.8397    -0.6542
 C             1.2020     5.0081    -0.3299
 H             3.2056     3.3920    -0.9681
 C             2.3267    -2.8390     0.6550
 H             3.2058    -3.3913     0.9686
 O             3.3876    -0.7236     1.0789
 C             1.2017    -5.0072     0.3313
 N             0.0019    -5.6436     0.0034
 O             2.2017    -5.6453     0.6145
 O            -2.1828    -5.6599    -0.6050
 N             0.0025     5.6446    -0.0014
 O             2.2019     5.6460    -0.6137
 O            -2.1819     5.6612     0.6079
 C            -4.6697    -1.2265    -1.0709
 C            -5.2573    -1.7445     0.0786
 C            -6.7562    -1.4013    -2.2446
 C            -5.4119    -1.0621    -2.2328
 H            -4.9266    -0.6628    -3.1172
 C            -4.6693     1.2274     1.0739
 C            -5.4126     1.0625     2.2350
 H            -4.9281     0.6634     3.1199
 C            -6.7570     1.4012     2.2455
 H            -7.3413     1.2755     3.1504
 C            -7.3770     1.8864     1.0885
 N            -8.7561     2.1716     1.0886
 C            -6.6063     2.0621    -0.0687
 H            -7.0757     2.4371    -0.9724
 C            -5.2559     1.7452    -0.0761
 H            -4.6693     1.8460    -0.9829
 H            -4.6715    -1.8449     0.9860
 C            -6.6076    -2.0620     0.0698
 H            -7.3396    -1.2759    -3.1501
 C            -7.3772    -1.8866    -1.0882
 H            -7.0777    -2.4371     0.9730
 N            -8.7561    -2.1720    -1.0896
 C            -9.6251    -1.3725    -1.8698
 C           -10.5954    -1.9677    -2.6816
 H           -10.6805    -3.0495    -2.7015
 C           -11.4412    -1.1772    -3.4505
 H           -12.1919    -1.6522    -4.0752
 C           -11.3160     0.2095    -3.4396
 H           -11.9706     0.8235    -4.0502
 C           -10.3433     0.8023    -2.6380
 H           -10.2408     1.8827    -2.6086
 C            -9.5110     0.0214    -1.8452
 H            -8.7652     0.4852    -1.2074
 C            -9.2625    -3.2957    -0.4063
 C           -10.5278    -3.2388     0.1917
 H           -11.1037    -2.3216     0.1286
 C           -11.0332    -4.3444     0.8641
 H           -12.0161    -4.2815     1.3224
 C           -10.2873    -5.5161     0.9662
 H           -10.6826    -6.3751     1.4989
 C            -9.0289    -5.5725     0.3729
 H            -8.4381    -6.4818     0.4333
 C            -8.5204    -4.4792    -0.3176
 H            -7.5451    -4.5358    -0.7899
 C            -9.6256     1.3720     1.8681
 C           -10.5967     1.9672     2.6790
 H           -10.6819     3.0489     2.6987
 C           -11.4431     1.1765     3.4471
 H           -12.1944     1.6515     4.0712
 C           -11.3177    -0.2101     3.4364
 H           -11.9728    -0.8242     4.0465
 C           -10.3442    -0.8028     2.6357
 H           -10.2416    -1.8832     2.6064
 C            -9.5114    -0.0219     1.8436
 H            -8.7649    -0.4856     1.2065
 C            -9.2620     3.2952     0.4049
 C            -8.5199     4.4789     0.3169
 H            -7.5451     4.5356     0.7900
 C            -9.0281     5.5721    -0.3741
 H            -8.4373     6.4815    -0.4338
 C           -10.2858     5.5155    -0.9685
 H           -10.6808     6.3744    -1.5016
 C           -11.0317     4.3436    -0.8671
 H           -12.0142     4.2806    -1.3264
 C           -10.5267     3.2382    -0.1943
 H           -11.1025     2.3209    -0.1317
 C            -0.0298    -7.0981    -0.0057
 H             0.9608    -7.4504     0.2727
 H            -0.7797    -7.4564     0.7024
 H            -0.3018    -7.4565    -1.0006
 C            -0.0290     7.0991     0.0076
 H            -0.7786     7.4575    -0.7008
 H            -0.3014     7.4575     1.0024
 H             0.9617     7.4513    -0.2704
 C             4.6702    -1.2268     1.0726
 C             5.2569    -1.7448    -0.0773
 C             5.4132    -1.0624     2.2339
 H             4.6704    -1.8454    -0.9843
 C             6.6071    -2.0623    -0.0696
 C             6.7575    -1.4016     2.2448
 H             4.9286    -0.6631     3.1187
 C             7.3776    -1.8870     1.0878
 H             7.0766    -2.4375    -0.9731
 H             7.3417    -1.2763     3.1498
 N             8.7566    -2.1725     1.0883
 C             9.6261    -1.3734     1.8682
 C             9.2625    -3.2959     0.4041
 C            10.5968    -1.9690     2.6793
 C             9.5123     0.0206     1.8439
 C            10.5273    -3.2388    -0.1946
 C             8.5202    -4.4794     0.3154
 H            10.6816    -3.0508     2.6988
 C            11.4431    -1.1789     3.4478
 C            10.3453     0.8011     2.6365
 H             8.7663     0.4847     1.2067
 H            11.1033    -2.3216    -0.1315
 C            11.0323    -4.3440    -0.8679
 C             9.0283    -5.5724    -0.3760
 H             7.5453    -4.5361     0.7882
 H            12.1941    -1.6543     4.0721
 C            11.3183     0.2078     3.4374
 H            10.2430     1.8815     2.6074
 H            12.0149    -4.2810    -1.3269
 C            10.2863    -5.5157    -0.9700
 H             8.4374    -6.4816    -0.4364
 H            11.9734     0.8215     4.0478
 H            11.1036     2.3204     0.1298
 H            10.6813    -6.3744    -1.5034
 C            10.5278     3.2377     0.1931
 C             9.2628     3.2950    -0.4051
 C            11.0334     4.3428     0.8662
 N             8.7564     2.1717    -1.0891
 C             8.5208     4.4787    -0.3161
 C            10.2876     5.5147     0.9686
 H            12.0161     4.2796     1.3247
 C             7.3774     1.8866    -1.0884
 C             9.6255     1.3725    -1.8694
 H             7.5457     4.5356    -0.7885
 C             9.0294     5.5716     0.3751
 H            10.6830     6.3733     1.5018
 C             6.7569     1.4014    -2.2452
 C             6.6072     2.0620     0.0693
 C            10.5958     1.9681    -2.6810
 C             9.5116    -0.0214    -1.8451
 H             8.4387     6.4809     0.4357
 C             5.4125     1.0625    -2.2340
 H             7.3408     1.2760    -3.1504
 H             7.0769     2.4369     0.9727
 C             5.2569     1.7449     0.0772
 H            10.6808     3.0498    -2.7005
 C            11.4417     1.1778    -3.4499
 C            10.3440    -0.8020    -2.6381
 H             8.7658    -0.4854    -1.2075
 C             4.6698     1.2270    -1.0726
 H             4.9277     0.6634    -3.1187
 H             4.6706     1.8454     0.9843
 H            12.1924     1.6531    -4.0746
 C            11.3167    -0.2089    -3.4394
 H            10.2416    -1.8824    -2.6090
 H            11.9714    -0.8227    -4.0502
 O             3.3871     0.7242    -1.0786

374
Compound 90 in the YAM100 data set, doi: 10.1039/C4TC01001A
 C             2.2734     3.5826    -1.2231
 C             1.1445     4.3229    -0.9694
 C            -0.0193     3.6881    -0.4949
 C            -0.0215     2.2886    -0.2692
 C             1.2120     1.5658    -0.3225
 C             2.3126     2.2182    -0.8976
 C             1.2110     0.1960     0.1913
 C            -0.0345    -0.5084     0.1804
 C            -1.2709     0.1692    -0.0531
 C            -1.2585     1.6288     0.0077
 C             2.2730    -1.8369     1.0548
 C             1.1253    -2.5598     0.8393
 C            -0.0444    -1.9080     0.4045
 H             3.1388     4.0703    -1.6581
 C             1.1531     5.7738    -1.2393
 C            -1.1804     4.4461    -0.2471
 C            -2.3905    -0.6181    -0.3646
 C            -2.3539     2.4326     0.3559
 H             3.1444    -2.3388     1.4603
 C             1.1220    -4.0111     1.1077
 C            -1.2234    -2.6486     0.1939
 C             2.3221    -0.4728     0.7277
 O             3.4359     0.2425     1.0333
 O             3.4045     1.4873    -1.2442
 C            -2.3116     3.8289     0.2311
 C            -1.1914     5.9095    -0.4511
 H            -3.1736     4.4328     0.4919
 C            -2.3615    -2.0155    -0.2450
 H            -3.2380    -2.6095    -0.4782
 C            -1.2484    -4.1123     0.3957
 N            -0.0656    -4.6939     0.8546
 O            -2.2450    -4.7813     0.1833
 O             2.0993    -4.6099     1.5225
 N            -0.0159     6.4735    -0.9492
 O            -2.1710     6.5928    -0.2078
 O             2.1250     6.3582    -1.6863
 C             4.6848    -0.3176     0.8718
 C             4.9866    -1.1993    -0.1623
 C             6.9936    -0.2586     1.5213
 C             5.6798     0.1335     1.7309
 H             5.4164     0.8287     2.5205
 C             4.6684     2.0057    -1.0701
 C             5.6565     1.5063    -1.9105
 H             5.3759     0.8158    -2.6982
 C             6.9826     1.8355    -1.6775
 H             7.7593     1.3867    -2.2893
 C             7.3443     2.6785    -0.6196
 C             6.3220     3.2207     0.1674
 H             6.5737     3.9041     0.9728
 C             4.9917     2.8850    -0.0408
 H             4.2177     3.2700     0.6137
 H             4.2059    -1.5431    -0.8318
 C             6.3033    -1.5948    -0.3499
 H             7.7800     0.1437     2.1528
 C             7.3336    -1.1121     0.4652
 H             6.5396    -2.2817    -1.1570
 C            -0.0451    -6.1282     1.0977
 H            -1.0292    -6.5183     0.8486
 H             0.7235    -6.5969     0.4800
 H             0.1938    -6.3224     2.1453
 C             0.0169     7.9071    -1.1953
 H             0.8106     8.3660    -0.6024
 H             0.2260     8.0966    -2.2501
 H            -0.9536     8.3112    -0.9166
 C             8.7459    -1.4223     0.1749
 C             9.6689    -1.6597     1.2048
 C             9.1923    -1.4315    -1.1556
 C            10.9979    -1.8696     0.8884
 H             9.3381    -1.6889     2.2394
 C            10.5274    -1.6415    -1.4741
 H             8.4790    -1.2289    -1.9490
 C            11.4422    -1.8393    -0.4429
 H            10.8459    -1.6226    -2.5115
 C            13.3399    -2.1737     0.8669
 C            12.8930    -2.0119    -0.4546
 C            14.6821    -2.3473     1.1519
 C            13.8109    -2.0160    -1.5012
 C            15.6166    -2.3612     0.1028
 H            15.0137    -2.4572     2.1808
 C            15.1576    -2.1884    -1.2136
 H            13.4876    -1.8996    -2.5309
 H            15.8741    -2.2286    -2.0280
 C             8.7644     2.9006    -0.2914
 C             9.7389     3.0038    -1.2970
 C             9.1660     2.9280     1.0535
 C            11.0705     3.0963    -0.9418
 H             9.4478     3.0038    -2.3438
 C            10.5036     3.0310     1.4127
 H             8.4129     2.8132     1.8273
 C            11.4627     3.1022     0.4067
 H            10.7916     3.0077     2.4598
 C            13.4254     3.0244    -0.8424
 C            12.9204     3.0775     0.4670
 C            14.7685     2.8015    -1.0801
 C            13.7920     3.0127     1.5491
 C            15.6434     2.6429     0.0076
 H            15.1315     2.6827    -2.0971
 C            15.1415     2.7986     1.3102
 H            13.4273     3.1089     2.5668
 H            15.8277     2.7404     2.1490
 C            12.1578    -2.1717     1.8270
 C            11.9928    -3.5155     2.5270
 C            12.2654    -1.2232     3.0060
 C            11.8513    -4.7694     1.9567
 C            12.0009    -3.3507     3.9195
 C            12.4142     0.1536     2.9904
 C            12.1637    -1.9261     4.2175
 C            11.7149    -5.8730     2.7982
 H            11.8471    -4.8866     0.8766
 C            11.8648    -4.4541     4.7578
 C            12.4622     0.8296     4.2100
 H            12.4929     0.6913     2.0504
 C            12.2141    -1.2473     5.4318
 C            11.7217    -5.7153     4.1853
 H            11.8695    -4.3367     5.8378
 C            12.3633     0.1368     5.4174
 H            12.1352    -1.7838     6.3732
 H            11.6138    -6.5866     4.8244
 H            12.4027     0.6837     6.3549
 C            12.2940     3.2019    -1.8442
 C            12.3113     2.2627    -3.0312
 C            12.3506     4.5649    -2.5307
 C            12.3082     0.8788    -3.0279
 C            12.3415     2.9827    -4.2365
 C            12.3742     5.8207    -1.9483
 C            12.3658     4.4132    -3.9247
 C            12.3221     0.2097    -4.2523
 H            12.2985     0.3347    -2.0892
 C            12.3546     2.3120    -5.4563
 C            12.4150     6.9400    -2.7792
 H            12.3615     5.9278    -0.8673
 C            12.4049     5.5323    -4.7522
 C            12.3421     0.9195    -5.4537
 H            12.3769     2.8610    -6.3934
 C            12.4294     6.7958    -4.1676
 H            12.4165     5.4250    -5.8332
 H            12.3526     0.3796    -6.3959
 H            12.4600     7.6794    -4.7982
 C            17.0505    -2.6062     0.3451
 C            17.4802    -3.5019     1.3333
 C            18.0328    -1.9972    -0.4476
 C            18.8224    -3.8138     1.4926
 H            16.7437    -4.0086     1.9505
 C            19.3771    -2.2896    -0.2866
 H            17.7400    -1.2479    -1.1772
 C            19.7890    -3.2235     0.6698
 H            19.1295    -4.5383     2.2400
 H            20.1177    -1.7990    -0.9092
 N            21.1500    -3.5707     0.7980
 C            21.6910    -3.7623     2.0888
 C            21.9606    -3.7214    -0.3443
 C            21.3968    -2.8552     3.1118
 C            22.5233    -4.8535     2.3584
 C            23.3285    -3.4190    -0.2940
 C            21.4143    -4.1619    -1.5568
 C            21.9254    -3.0416     4.3828
 H            20.7641    -2.0010     2.8954
 C            23.0622    -5.0219     3.6281
 H            22.7461    -5.5593     1.5645
 C            24.1166    -3.5328    -1.4323
 H            23.7707    -3.0952     0.6422
 C            22.2090    -4.2565    -2.6911
 H            20.3611    -4.4156    -1.6064
 C            22.7644    -4.1212     4.6480
 H            21.6929    -2.3254     5.1655
 H            23.7086    -5.8724     3.8240
 C            23.5641    -3.9419    -2.6415
 H            25.1717    -3.2824    -1.3708
 H            21.7611    -4.5886    -3.6231
 H            23.1825    -4.2597     5.6402
 H            24.1795    -4.0141    -3.5323
 C            17.0521     2.2602    -0.1878
 C            17.8012     2.6817    -1.2944
 C            17.6781     1.4188     0.7419
 C            19.1229     2.2912    -1.4599
 H            17.3533     3.3559    -2.0189
 C            18.9930     1.0212     0.5827
 H            17.1053     1.0220     1.5742
 C            19.7336     1.4513    -0.5223
 H            19.6953     2.6385    -2.3144
 H            19.4493     0.3434     1.2956
 N            21.0733     1.0332    -0.6712
 C            21.5339     0.4829    -1.8801
 C            21.8655     0.9593     0.5004
 C            20.6473    -0.0923    -2.8011
 C            22.9037     0.4862    -2.1782
 C            22.5702    -0.2034     0.8220
 C            21.9110     2.0542     1.3688
 C            21.1254    -0.6611    -3.9754
 H            19.5828    -0.0920    -2.5930
 C            23.3690    -0.0983    -3.3475
 H            23.5989     0.9391    -1.4796
 C            23.3135    -0.2635     1.9948
 H            22.5323    -1.0541     0.1504
 C            22.6434     1.9791     2.5470
 H            21.3598     2.9539     1.1139
 C            22.4873    -0.6773    -4.2565
 H            20.4196    -1.1085    -4.6693
 H            24.4357    -0.0929    -3.5519
 C            23.3506     0.8221     2.8659
 H            23.8438    -1.1779     2.2437
 H            22.6687     2.8351     3.2150
 H            22.8569    -1.1339    -5.1689
 H            23.9239     0.7659     3.7860
 O            -3.4835    -0.0110    -0.8943
 C            -4.7484    -0.4945    -0.6391
 C            -5.1203    -1.0187     0.5954
 C            -5.6890    -0.3233    -1.6477
 H            -4.3814    -1.1447     1.3793
 C            -6.4520    -1.3367     0.8210
 C            -7.0185    -0.6308    -1.4018
 H            -5.3718     0.0972    -2.5958
 C            -7.4300    -1.1232    -0.1574
 H            -6.7408    -1.7480     1.7834
 H            -7.7614    -0.4411    -2.1705
 C            -8.8593    -1.3512     0.1246
 C            -9.7190    -1.8523    -0.8639
 C            -9.3887    -1.0318     1.3847
 C           -11.0636    -1.9983    -0.5841
 H            -9.3280    -2.1386    -1.8364
 C           -10.7395    -1.1879     1.6696
 H            -8.7294    -0.6198     2.1428
 C           -11.5909    -1.6564     0.6715
 C           -12.1571    -2.5295    -1.4973
 H           -11.1163    -0.9236     2.6521
 C           -13.0370    -1.8784     0.6451
 C           -13.3899    -2.3735    -0.6208
 C           -11.9187    -3.9698    -1.9288
 C           -12.2325    -1.8183    -2.8352
 C           -14.0284    -1.6796     1.6037
 C           -14.6999    -2.6772    -0.9338
 C           -11.7701    -5.0921    -1.1313
 C           -11.8587    -4.0630    -3.3275
 C           -12.4320    -0.4700    -3.0750
 C           -12.0496    -2.7243    -3.8911
 C           -15.3450    -1.9988     1.2919
 H           -13.7843    -1.2964     2.5903
 C           -15.7055    -2.5085     0.0331
 H           -14.9489    -3.0343    -1.9288
 C           -11.5577    -6.3250    -1.7476
 H           -11.8183    -5.0098    -0.0492
 C           -11.6464    -5.2950    -3.9403
 C           -12.4480    -0.0254    -4.3971
 H           -12.5752     0.2177    -2.2474
 C           -12.0661    -2.2768    -5.2097
 H           -16.1100    -1.8836     2.0534
 C           -17.0983    -2.9045    -0.2562
 C           -11.4966    -6.4238    -3.1388
 H           -11.5980    -5.3775    -5.0225
 C           -12.2660    -0.9203    -5.4530
 H           -11.9247    -2.9693    -6.0346
 C           -17.3700    -3.9518    -1.1477
 C           -18.1925    -2.2780     0.3583
 H           -11.3296    -7.3925    -3.6005
 H           -12.2815    -0.5541    -6.4753
 C           -18.6678    -4.3641    -1.4025
 H           -16.5478    -4.4848    -1.6153
 C           -19.4981    -2.6768     0.1012
 H           -18.0245    -1.4314     1.0171
 C           -19.7483    -3.7383    -0.7743
 H           -18.8573    -5.1902    -2.0807
 H           -20.3336    -2.1633     0.5690
 N           -21.0622    -4.1835    -1.0529
 C           -21.4047    -4.3463    -2.4177
 C           -21.9687    -4.5023    -0.0355
 C           -21.2178    -3.2783    -3.2991
 C           -21.9006    -5.5610    -2.8988
 C           -23.3411    -4.6204    -0.3090
 C           -21.5335    -4.7048     1.2825
 C           -21.5203    -3.4277    -4.6471
 H           -20.8390    -2.3383    -2.9101
 C           -22.2177    -5.6967    -4.2455
 H           -22.0373    -6.3883    -2.2092
 C           -24.2417    -4.9075     0.7081
 H           -23.7005    -4.4775    -1.3217
 C           -22.4476    -4.9760     2.2922
 H           -20.4765    -4.6428     1.5144
 C           -22.0257    -4.6342    -5.1255
 H           -21.3707    -2.5927    -5.3253
 H           -22.6032    -6.6438    -4.6113
 C           -23.8094    -5.0774     2.0210
 H           -25.2981    -4.9869     0.4674
 H           -22.0826    -5.1208     3.3051
 H           -22.2674    -4.7467    -6.1779
 H           -24.5179    -5.2931     2.8140
 H            -4.3077     2.9617    -1.3720
 C            -5.0635     2.7960    -0.6123
 C            -4.7082     2.2836     0.6318
 C            -6.4025     3.0378    -0.8850
 O            -3.4370     1.8457     0.9282
 C            -5.6719     2.0667     1.6095
 C            -7.4018     2.7599     0.0546
 H            -6.6798     3.4320    -1.8580
 H            -5.3659     1.6605     2.5674
 C            -7.0068     2.2957     1.3153
 C            -8.8314     2.8665    -0.2892
 H            -7.7639     2.0580     2.0564
 C            -9.7772     3.2718     0.6646
 C            -9.2733     2.4923    -1.5681
 C           -11.1177     3.2688     0.3337
 H            -9.4576     3.5870     1.6542
 C           -10.6208     2.5003    -1.9063
 H            -8.5438     2.1455    -2.2938
 C           -11.5526     2.8814    -0.9441
 C           -12.3056     3.6437     1.2098
 H           -10.9352     2.1754    -2.8936
 C           -13.0140     2.8894    -0.9597
 C           -13.4731     3.2868     0.3062
 C           -12.3406     2.9435     2.5540
 C           -12.2626     5.1072     1.6277
 C           -13.9291     2.4996    -1.9346
 C           -14.8147     3.2345     0.6307
 C           -12.4543     1.5874     2.8060
 C           -12.2752     3.8735     3.6025
 C           -12.2392     6.2318     0.8202
 C           -12.2231     5.2196     3.0260
 C           -15.2757     2.4286    -1.6027
 H           -13.6025     2.2296    -2.9338
 C           -15.7332     2.7613    -0.3180
 H           -15.1480     3.4789     1.6355
 C           -12.4791     1.1563     4.1323
 H           -12.5320     0.8846     1.9823
 C           -12.2956     3.4397     4.9258
 C           -12.1787     7.4868     1.4257
 H           -12.2676     6.1345    -0.2614
 C           -12.1596     6.4734     3.6278
 H           -15.9956     2.1010    -2.3467
 C           -17.1373     2.5290     0.0570
 C           -12.3939     2.0741     5.1810
 H           -12.2446     4.1505     5.7458
 C           -12.1380     7.6047     2.8160
 H           -12.1283     6.5708     4.7094
 C           -17.8567     3.4250     0.8566
 C           -17.7783     1.3482    -0.3343
 H           -12.4148     1.7194     6.2073
 H           -12.0889     8.5904     3.2692
 C           -19.1578     3.1559     1.2526
 H           -17.3957     4.3637     1.1520
 C           -19.0694     1.0586     0.0732
 H           -17.2339     0.6124    -0.9200
 C           -19.7788     1.9535     0.8847
 H           -19.7001     3.8744     1.8580
 H           -19.5245     0.1220    -0.2252
 N           -21.0765     1.6478     1.3250
 C           -21.5336     2.0749     2.5920
 C           -21.8496     0.6944     0.6204
 C           -20.6866     2.0851     3.7054
 C           -22.8669     2.4698     2.7431
 C           -22.4270    -0.3843     1.2977
 C           -22.0196     0.8094    -0.7625
 C           -21.1666     2.5000     4.9418
 H           -19.6546     1.7692     3.5928
 C           -23.3421     2.8650     3.9869
 H           -23.5216     2.4577     1.8775
 C           -23.1565    -1.3388     0.5984
 H           -22.2932    -0.4699     2.3716
 C           -22.7332    -0.1595    -1.4575
 H           -21.5734     1.6514    -1.2823
 C           -22.4951     2.8889     5.0922
 H           -20.4977     2.5041     5.7976
 H           -24.3799     3.1686     4.0890
 C           -23.3034    -1.2360    -0.7826
 H           -23.5849    -2.1840     1.1284
 H           -22.8521    -0.0681    -2.5333
 H           -22.8669     3.2065     6.0613
 H           -23.8534    -1.9950    -1.3281
 H            12.5786     1.9093     4.2262
 H            11.6016    -6.8649     2.3709
 H            12.3191    -0.8767    -4.2781
 H            12.4350     7.9339    -2.3422
 H           -12.5716     0.0968     4.3574
 H           -12.1617     8.3811     0.8101
 H           -11.4376    -7.2169    -1.1400
 H           -12.6042     1.0281    -4.6145

470
Compound 91 in the YAM100 data set, doi: 10.1039/C4TC01001A
 C             2.2863     4.6132    -1.1172
 C             1.2395     5.4377    -0.7706
 C             0.0663     4.8926    -0.2122
 C            -0.0178     3.4985     0.0232
 C             1.1468     2.6892    -0.1256
 C             2.2349     3.2455    -0.8115
 C             1.0931     1.3297     0.4004
 C            -0.1883     0.7092     0.4894
 C            -1.3859     1.4703     0.3513
 C            -1.2667     2.9241     0.4058
 C             2.0987    -0.7603     1.1809
 C             0.8925    -1.4100     1.0484
 C            -0.2692    -0.6864     0.7170
 H             3.1498     5.0354    -1.6203
 C             1.3332     6.8852    -1.0391
 C            -1.0220     5.7270     0.1133
 C            -2.5781     0.7651     0.1171
 C            -2.2658     3.7998     0.8486
 H             2.9659    -1.3193     1.5149
 C             0.8160    -2.8607     1.3083
 C            -1.5117    -1.3394     0.6110
 C             2.1977     0.6056     0.8733
 O             3.3395     1.2929     1.1278
 O             3.1891     2.4024    -1.2860
 C            -2.1502     5.1883     0.6906
 C            -0.9466     7.1852    -0.1067
 H            -2.9489     5.8477     1.0135
 C            -2.6383    -0.6301     0.2600
 H            -3.5688    -1.1652     0.1084
 C            -1.6169    -2.7976     0.8266
 N            -0.4358    -3.4585     1.1702
 O            -2.6718    -3.3983     0.7157
 O             1.7842    -3.5296     1.6261
 N             0.2337     7.6635    -0.6799
 O            -1.8595     7.9371     0.1892
 O             2.3131     7.4035    -1.5465
 C             4.5674     0.6645     1.1020
 C             4.9584    -0.1219     0.0243
 C             6.7675     0.5060     2.0461
 C             5.4551     0.9554     2.1303
 H             5.1197     1.5693     2.9595
 C             4.5170     2.7619    -1.2853
 C             5.3055     2.2333    -2.3007
 H             4.8297     1.6788    -3.1027
 C             6.6865     2.3496    -2.2223
 H             7.3047     1.8740    -2.9784
 C             7.2963     2.9994    -1.1422
 C             6.4678     3.6078    -0.1903
 H             6.9162     4.1564     0.6320
 C             5.0881     3.4935    -0.2497
 H             4.4618     3.9112     0.5310
 H             4.2503    -0.3443    -0.7670
 C             6.2700    -0.5638    -0.0456
 H             7.4759     0.7731     2.8251
 C             7.2074    -0.2326     0.9414
 H             6.5826    -1.1642    -0.8942
 C            -0.4892    -4.8922     1.4123
 H            -1.5170    -5.2135     1.2599
 H             0.1827    -5.4087     0.7240
 H            -0.1642    -5.1078     2.4322
 C             0.3509     9.0910    -0.9354
 H             1.2088     9.4946    -0.3940
 H             0.5086     9.2643    -2.0019
 H            -0.5707     9.5619    -0.6011
 C             8.6295    -0.5838     0.7643
 C             9.4368    -0.9945     1.8354
 C             9.1992    -0.4608    -0.5132
 C            10.7734    -1.2765     1.6075
 H             9.0087    -1.1252     2.8259
 C            10.5392    -0.7325    -0.7368
 H             8.5850    -0.0968    -1.3306
 C            11.3337    -1.1443     0.3277
 H            10.9561    -0.6091    -1.7280
 C            13.0368    -1.9474     1.6913
 C            12.7362    -1.5423     0.3825
 C            14.2940    -2.4113     2.0266
 C            13.7228    -1.5989    -0.5971
 C            15.2911    -2.5221     1.0396
 H            14.4957    -2.6867     3.0566
 C            14.9745    -2.0994    -0.2656
 H            13.5285    -1.2593    -1.6102
 H            15.7178    -2.1733    -1.0512
 C             8.7558     2.9397    -0.9385
 C             9.6629     2.9568    -2.0104
 C             9.2416     2.7609     0.3672
 C            11.0102     2.7734    -1.7571
 H             9.3110     3.1179    -3.0260
 C            10.5916     2.5776     0.6228
 H             8.5311     2.6950     1.1847
 C            11.4784     2.5760    -0.4479
 H            10.9327     2.3843     1.6352
 C            13.3403     2.3880    -1.8318
 C            12.9140     2.3371    -0.4957
 C            14.6479     2.0914    -2.1719
 C            13.8237     2.0501     0.5153
 C            15.5635     1.7493    -1.1621
 H            14.9532     2.0776    -3.2145
 C            15.1360     1.7636     0.1765
 H            13.5162     2.0523     1.5552
 H            15.8522     1.5451     0.9621
 C            11.8086    -1.8233     2.5828
 C            11.3696    -3.1485     3.1897
 C            12.0191    -0.9751     3.8258
 C            11.0463    -4.3195     2.5245
 C            11.3055    -3.0572     4.5844
 C            12.4660     0.3282     3.9059
 C            11.7108    -1.7086     4.9828
 C            10.6465    -5.4448     3.2519
 H            11.1075    -4.3464     1.4419
 C            10.9088    -4.1687     5.3241
 C            12.6184     0.9494     5.1555
 H            12.7130     0.8555     2.9900
 C            11.8412    -1.1056     6.2272
 C            10.5864    -5.3411     4.6521
 H            10.8501    -4.1265     6.4082
 C            12.2910     0.2124     6.2997
 H            11.6057    -1.6492     7.1380
 H            10.2771    -6.2044     5.2347
 H            12.3939     0.6674     7.2784
 C            12.1841     2.7934    -2.7339
 C            12.0066     1.9699    -3.9957
 C            12.3568     4.1967    -3.3103
 C            11.8777     0.6009    -4.1183
 C            12.0039     2.7958    -5.1324
 C            12.5863     5.3727    -2.6263
 C            12.2221     4.1781    -4.7059
 C            11.7071     0.0084    -5.3786
 H            11.9281    -0.0168    -3.2288
 C            11.8382     2.2286    -6.3896
 C            12.6931     6.5834    -3.3273
 H            12.6827     5.3489    -1.5440
 C            12.3220     5.3683    -5.4155
 C            11.6852     0.8469    -6.4989
 H            11.8336     2.8470    -7.2829
 C            12.5558     6.5540    -4.7207
 H            12.2219     5.3835    -6.4974
 H            11.5561     0.4198    -7.4871
 H            12.6322     7.4758    -5.2864
 C            16.6266    -3.0750     1.3612
 C            16.8718    -3.7512     2.5662
 C            17.7098    -2.9555     0.4761
 C            18.1213    -4.2657     2.8723
 H            16.0657    -3.9125     3.2739
 C            18.9694    -3.4528     0.7768
 H            17.5879    -2.4294    -0.4631
 C            19.1907    -4.1231     1.9831
 H            18.2788    -4.7929     3.8081
 H            19.7918    -3.3147     0.0806
 N            20.4603    -4.6371     2.3303
 C            20.9391    -4.3498     3.6319
 C            21.2362    -5.3748     1.4274
 C            20.9482    -3.0274     4.0833
 C            21.3854    -5.3714     4.4745
 C            22.6225    -5.5004     1.6098
 C            20.6494    -6.0045     0.3200
 C            21.3928    -2.7339     5.3669
 H            20.6057    -2.2428     3.4156
 C            21.8454    -5.0672     5.7504
 H            21.3708    -6.3966     4.1176
 C            23.3916    -6.2151     0.7006
 H            23.0955    -5.0309     2.4650
 C            21.4329    -6.7021    -0.5897
 H            19.5772    -5.9403     0.1729
 C            21.8471    -3.7501     6.2040
 H            21.3947    -1.7036     5.7104
 H            22.1906    -5.8669     6.3992
 C            22.8099    -6.8140    -0.4139
 H            24.4629    -6.2917     0.8637
 H            20.9533    -7.1746    -1.4421
 H            22.1995    -3.5177     7.2041
 H            23.4159    -7.3642    -1.1262
 C            16.9382     1.3314    -1.4811
 C            17.6575     1.8466    -2.5676
 C            17.5722     0.3617    -0.6956
 C            18.9404     1.4091    -2.8637
 H            17.2167     2.6303    -3.1776
 C            18.8447    -0.0934    -0.9889
 H            17.0398    -0.0858     0.1384
 C            19.5502     0.4113    -2.0882
 H            19.4783     1.8402    -3.7013
 H            19.2929    -0.8557    -0.3640
 N            20.8323    -0.0735    -2.3884
 C            21.2973    -0.1665    -3.7184
 C            21.5487    -0.7732    -1.3825
 C            20.4372    -0.4771    -4.7773
 C            22.6589     0.0248    -3.9781
 C            21.9369    -2.1002    -1.5868
 C            21.8247    -0.1524    -0.1619
 C            20.9331    -0.5737    -6.0721
 H            19.3832    -0.6417    -4.5790
 C            23.1474    -0.0920    -5.2727
 H            23.3243     0.2612    -3.1538
 C            22.5820    -2.8022    -0.5744
 H            21.7182    -2.5754    -2.5382
 C            22.4548    -0.8645     0.8520
 H            21.5187     0.8785    -0.0135
 C            22.2883    -0.3850    -6.3291
 H            20.2534    -0.8147    -6.8843
 H            24.2069     0.0595    -5.4578
 C            22.8331    -2.1898     0.6514
 H            22.8622    -3.8398    -0.7294
 H            22.6568    -0.3793     1.8027
 H            22.6713    -0.4670    -7.3414
 H            23.3151    -2.7480     1.4466
 C            10.2764    -6.7651     2.5772
 C            11.2151    -7.8725     3.0792
 H            11.1431    -8.0050     4.1626
 H            10.9614    -8.8283     2.6075
 H            12.2567    -7.6375     2.8386
 C             8.8247    -7.1249     2.9272
 H             8.5430    -8.0713     2.4525
 H             8.6831    -7.2373     4.0060
 H             8.1367    -6.3486     2.5784
 C            10.3974    -6.6874     1.0542
 H             9.7296    -5.9289     0.6330
 H            11.4208    -6.4583     0.7397
 H            10.1231    -7.6517     0.6152
 C            11.5397    -1.5078    -5.4749
 C            10.2499    -1.9177    -4.7464
 H            10.1036    -3.0015    -4.8114
 H            10.2799    -1.6506    -3.6859
 H             9.3790    -1.4269    -5.1922
 C            12.7387    -2.2042    -4.8137
 H            12.8162    -1.9622    -3.7498
 H            12.6367    -3.2917    -4.8946
 H            13.6765    -1.9101    -5.2951
 C            11.4472    -1.9891    -6.9239
 H            10.5782    -1.5660    -7.4380
 H            12.3454    -1.7302    -7.4941
 H            11.3430    -3.0784    -6.9428
 O            -3.6417     1.4685    -0.3420
 C            -4.9167     0.9349    -0.3073
 C            -5.5035     0.5437     0.8903
 C            -5.6363     0.9042    -1.4953
 H            -4.9258     0.5718     1.8078
 C            -6.8318     0.1440     0.8935
 C            -6.9658     0.4990    -1.4783
 H            -5.1539     1.2222    -2.4135
 C            -7.5924     0.1270    -0.2828
 H            -7.2912    -0.1652     1.8275
 H            -7.5387     0.5015    -2.4011
 C            -9.0183    -0.2540    -0.2405
 C            -9.5879    -1.0660    -1.2338
 C            -9.8238     0.2060     0.8144
 C           -10.9201    -1.4290    -1.1317
 H            -8.9770    -1.4381    -2.0521
 C           -11.1583    -0.1595     0.9153
 H            -9.3965     0.9010     1.5319
 C           -11.7011    -0.9980    -0.0500
 C           -11.7460    -2.3147    -2.0551
 H           -11.7865     0.2180     1.7146
 C           -13.0287    -1.5882    -0.1571
 C           -13.0785    -2.3734    -1.3176
 C           -11.1292    -3.6787    -2.3136
 C           -11.8706    -1.7632    -3.4668
 C           -14.1347    -1.5151     0.6837
 C           -14.2249    -3.0652    -1.6616
 C           -10.7786    -4.6417    -1.3818
 C           -10.9336    -3.8817    -3.6850
 C           -12.3765    -0.5414    -3.8606
 C           -11.3959    -2.6934    -4.4043
 C           -15.2706    -2.2418     0.3568
 H           -14.1135    -0.9105     1.5856
 C           -15.3471    -3.0158    -0.8161
 H           -14.2572    -3.6291    -2.5892
 C           -10.2153    -5.8491    -1.8069
 H           -10.9458    -4.4435    -0.3286
 C           -10.3756    -5.0794    -4.1250
 C           -12.4276    -0.2065    -5.2226
 H           -12.7388     0.1474    -3.1027
 C           -11.4361    -2.3768    -5.7563
 H           -16.1162    -2.2174     1.0356
 C           -16.5877    -3.7417    -1.1519
 C           -10.0259    -6.0417    -3.1858
 C            -9.8044    -6.9490    -0.8287
 H           -10.2123    -5.2642    -5.1832
 C           -11.9503    -1.1413    -6.1490
 C           -12.9901     1.1531    -5.6359
 H           -11.0766    -3.0774    -6.5049
 C           -16.5872    -4.8684    -1.9861
 C           -17.8276    -3.3163    -0.6543
 H            -9.5895    -6.9731    -3.5357
 C           -10.5934    -8.2289    -1.1432
 C            -8.3003    -7.2241    -0.9759
 C           -10.0805    -6.5601     0.6248
 H           -11.9786    -0.9093    -7.2078
 C           -13.0321     1.3303    -7.1544
 C           -12.1046     2.2619    -5.0472
 C           -14.4213     1.2993    -5.0963
 C           -17.7631    -5.5254    -2.3149
 H           -15.6469    -5.2631    -2.3590
 C           -19.0121    -3.9512    -0.9891
 H           -17.8743    -2.4434    -0.0144
 H           -10.4045    -8.5821    -2.1611
 H           -10.3085    -9.0303    -0.4525
 H           -11.6696    -8.0565    -1.0424
 H            -7.9889    -8.0129    -0.2822
 H            -8.0443    -7.5496    -1.9884
 H            -7.7170    -6.3248    -0.7556
 H            -9.5227    -5.6646     0.9173
 H           -11.1453    -6.3756     0.8003
 H            -9.7711    -7.3746     1.2872
 H           -13.4528     2.3109    -7.3983
 H           -12.0319     1.2807    -7.5969
 H           -13.6592     0.5708    -7.6325
 H           -12.4953     3.2497    -5.3148
 H           -12.0621     2.2049    -3.9557
 H           -11.0801     2.1829    -5.4242
 H           -14.4572     1.2174    -4.0061
 H           -14.8341     2.2760    -5.3711
 H           -15.0726     0.5222    -5.5083
 C           -18.9939    -5.0691    -1.8295
 H           -17.7365    -6.4042    -2.9511
 H           -19.9581    -3.5744    -0.6118
 N           -20.1905    -5.7233    -2.1898
 C           -20.3569    -6.1650    -3.5212
 C           -21.2040    -5.9406    -1.2400
 C           -19.9722    -5.3429    -4.5856
 C           -20.8969    -7.4270    -3.7906
 C           -22.5528    -5.9116    -1.6204
 C           -20.8846    -6.1964     0.0997
 C           -20.1199    -5.7827    -5.8950
 H           -19.5549    -4.3637    -4.3738
 C           -21.0587    -7.8498    -5.1042
 H           -21.1883    -8.0673    -2.9642
 C           -23.5513    -6.1492    -0.6842
 H           -22.8087    -5.7086    -2.6552
 C           -21.8918    -6.4142     1.0311
 H           -19.8432    -6.2238     0.4021
 C           -20.6681    -7.0345    -6.1635
 H           -19.8158    -5.1346    -6.7118
 H           -21.4794    -8.8319    -5.2992
 C           -23.2316    -6.3990     0.6490
 H           -24.5904    -6.1248    -0.9996
 H           -21.6229    -6.6127     2.0645
 H           -20.7886    -7.3719    -7.1882
 H           -24.0147    -6.5788     1.3786
 H            -4.3199     4.3081    -0.7224
 C            -5.0327     4.1239     0.0736
 C            -4.5978     3.6714     1.3147
 C            -6.3941     4.2480    -0.1561
 O            -3.3035     3.2840     1.5599
 C            -5.5042     3.4520     2.3463
 C            -7.3372     3.9194     0.8257
 H            -6.7333     4.5737    -1.1344
 H            -5.1335     3.1163     3.3092
 C            -6.8629     3.5663     2.0957
 C            -8.7689     3.7983     0.4974
 H            -7.5689     3.3027     2.8778
 C            -9.7682     4.0032     1.4627
 C            -9.1361     3.3275    -0.7744
 C           -11.0772     3.6772     1.1612
 H            -9.5123     4.3850     2.4472
 C           -10.4511     3.0133    -1.0834
 H            -8.3579     3.1231    -1.5022
 C           -11.4212     3.1614    -0.0984
 C           -12.2981     3.7188     2.0664
 H           -10.6968     2.5855    -2.0509
 C           -12.8176     2.7510    -0.0680
 C           -13.3294     2.9720     1.2200
 C           -12.0596     3.2050     3.4740
 C           -12.8173     5.1281     2.3436
 C           -13.6215     2.1789    -1.0474
 C           -14.6176     2.5890     1.5478
 C           -11.4630     2.0246     3.8689
 C           -12.4727     4.1527     4.4255
 C           -13.1742     6.0970     1.4211
 C           -12.9505     5.3420     3.7196
 C           -14.9182     1.8124    -0.7239
 H           -13.2478     2.0357    -2.0561
 C           -15.4344     1.9886     0.5722
 H           -14.9859     2.7318     2.5599
 C           -11.2926     1.7293     5.2296
 H           -11.0978     1.3344     3.1186
 C           -12.3264     3.8726     5.7783
 C           -13.6754     7.3256     1.8623
 H           -13.0604     5.8866     0.3631
 C           -13.4516     6.5589     4.1756
 H           -15.5555     1.3925    -1.4952
 C           -16.8034     1.5405     0.8819
 C           -11.7466     2.6644     6.1660
 C           -10.6029     0.4229     5.6207
 H           -12.6403     4.5893     6.5322
 C           -13.8055     7.5294     3.2466
 C           -14.0836     8.4359     0.8948
 H           -13.5647     6.7533     5.2386
 C           -17.5840     2.1466     1.8765
 C           -17.3859     0.4796     0.1759
 H           -11.6326     2.4638     7.2255
 C            -9.1779     0.4153     5.0434
 C           -11.3872    -0.7653     5.0427
 C           -10.5098     0.2487     7.1371
 H           -14.1946     8.4767     3.6089
 C           -13.8731     8.0332    -0.5659
 C           -13.2420     9.6898     1.1754
 C           -15.5715     8.7612     1.0948
 C           -18.8658     1.7064     2.1696
 H           -17.1934     3.0058     2.4143
 C           -18.6643     0.0318     0.4586
 H           -16.8127    -0.0425    -0.5836
 H            -8.6602    -0.5099     5.3198
 H            -9.1867     0.4767     3.9508
 H            -8.5973     1.2610     5.4260
 H           -11.4218    -0.7369     3.9497
 H           -10.9130    -1.7094     5.3323
 H           -12.4166    -0.7710     5.4142
 H            -9.9278     1.0506     7.6027
 H           -11.5005     0.2265     7.6027
 H           -10.0131    -0.6986     7.3687
 H           -12.8221     7.8115    -0.7777
 H           -14.4710     7.1564    -0.8348
 H           -14.1773     8.8561    -1.2204
 H           -13.5243    10.4978     0.4913
 H           -13.3831    10.0528     2.1976
 H           -12.1765     9.4812     1.0382
 H           -15.7798     9.0978     2.1145
 H           -15.8816     9.5578     0.4095
 H           -16.1912     7.8804     0.8993
 C           -19.4234     0.6210     1.4774
 H           -19.4458     2.2061     2.9381
 H           -19.0831    -0.7872    -0.1131
 N           -20.7021     0.1351     1.7862
 C           -21.2036     0.1745     3.1065
 C           -21.3927    -0.6624     0.8374
 C           -20.3711    -0.0348     4.2113
 C           -22.5694     0.3965     3.3119
 C           -21.8104    -1.9531     1.1734
 C           -21.6344    -0.1726    -0.4489
 C           -20.8986    -0.0028     5.4967
 H           -19.3137    -0.2214     4.0551
 C           -23.0900     0.4085     4.5993
 H           -23.2128     0.5543     2.4520
 C           -22.4588    -2.7449     0.2317
 H           -21.6176    -2.3293     2.1733
 C           -22.2652    -0.9762    -1.3916
 H           -21.3083     0.8315    -0.7016
 C           -22.2586     0.2157     5.6999
 H           -20.2405    -0.1662     6.3452
 H           -24.1525     0.5822     4.7428
 C           -22.6798    -2.2632    -1.0565
 H           -22.7700    -3.7509     0.4951
 H           -22.4399    -0.5900    -2.3916
 H           -22.6667     0.2342     6.7056
 H           -23.1680    -2.8947    -1.7918
 C            12.9501     7.8726    -2.5485
 C            14.2748     7.7430    -1.7813
 H            14.2569     6.9034    -1.0805
 H            15.1099     7.5847    -2.4709
 H            14.4721     8.6552    -1.2073
 C            11.8021     8.0967    -1.5523
 H            10.8458     8.1925    -2.0759
 H            11.7129     7.2680    -0.8440
 H            11.9720     9.0135    -0.9769
 C            13.0407     9.0964    -3.4611
 H            13.2256     9.9908    -2.8579
 H            13.8614     9.0063    -4.1802
 H            12.1109     9.2580    -4.0163
 C            13.1590     2.3776     5.2220
 C            14.5870     2.3956     4.6542
 H            15.2471     1.7523     5.2443
 H            14.6162     2.0397     3.6201
 H            14.9927     3.4132     4.6705
 C            12.2673     3.3100     4.3891
 H            12.2544     3.0270     3.3330
 H            11.2355     3.2940     4.7539
 H            12.6356     4.3400     4.4460
 C            13.2046     2.9166     6.6528
 H            13.5894     3.9411     6.6466
 H            12.2097     2.9374     7.1095
 H            13.8649     2.3201     7.2904

258
Compound 92 in the YAM100 data set, doi: 10.1039/C4TC01001A
 C            -9.7053     2.1959     0.9599
 C           -10.9142     2.1834     1.6140
 C           -11.8199     1.1215     1.4003
 C           -11.4395     0.0290     0.5785
 C           -10.1056    -0.0500     0.0726
 C            -9.3202     1.1058     0.1635
 C            -9.6873    -1.2903    -0.5747
 C           -10.7032    -2.1547    -1.0826
 C           -12.0761    -1.9614    -0.7539
 C           -12.4208    -0.9430     0.2344
 C            -8.0162    -2.8639    -1.4239
 C            -8.9887    -3.5814    -2.0790
 C           -10.3503    -3.2666    -1.8905
 H            -9.0603     3.0635     1.0545
 C           -11.2861     3.3272     2.4692
 C           -13.1068     1.1697     1.9708
 C           -13.0340    -2.7781    -1.3499
 C           -13.6815    -0.8655     0.8225
 H            -6.9837    -3.1838    -1.5106
 C            -8.5925    -4.7295    -2.9186
 C           -11.3470    -4.0767    -2.4688
 C            -8.3606    -1.7458    -0.6465
 O            -7.4452    -1.1374     0.1436
 O            -8.2400     1.2143    -0.6508
 C           -14.0185     0.1674     1.6966
 C           -13.5021     2.2869     2.8521
 H           -14.9998     0.2202     2.1560
 C           -12.6796    -3.8131    -2.2156
 H           -13.4308    -4.4424    -2.6806
 C           -10.9856    -5.2167    -3.3355
 N            -9.6209    -5.4624    -3.5040
 O           -11.8259    -5.9133    -3.8787
 O            -7.4287    -5.0395    -3.1076
 N           -12.5534     3.2937     3.0446
 O           -14.5964     2.3373     3.3874
 O           -10.5375     4.2661     2.6796
 C            -6.0885    -1.2943    -0.0640
 C            -5.4919    -0.9793    -1.2793
 C            -3.9341    -1.6871     0.9140
 C            -5.3171    -1.6623     1.0310
 H            -5.8090    -1.8921     1.9702
 C            -7.0473     1.7269    -0.1993
 C            -6.2058     2.2539    -1.1725
 H            -6.5729     2.3515    -2.1888
 C            -4.8921     2.5527    -0.8460
 H            -4.2125     2.8840    -1.6257
 C            -4.4038     2.3450     0.4504
 C            -5.3059     1.9148     1.4305
 H            -4.9618     1.7871     2.4522
 C            -6.6210     1.6033     1.1186
 H            -7.2877     1.2005     1.8731
 H            -6.1071    -0.6895    -2.1246
 C            -4.1086    -1.0168    -1.3841
 H            -3.3329    -1.9380     1.7828
 C            -3.3002    -1.3516    -0.2899
 H            -3.6458    -0.7801    -2.3370
 C            -9.2144    -6.5809    -4.3412
 H           -10.1172    -7.0447    -4.7316
 H            -8.5812    -6.2218    -5.1548
 H            -8.6382    -7.2958    -3.7503
 C           -12.8995     4.4207     3.8974
 H           -12.1819     4.4975     4.7166
 H           -12.8600     5.3474     3.3212
 H           -13.9032     4.2485     4.2791
 C            -1.8282    -1.3266    -0.3965
 C            -1.0372    -2.2272     0.3334
 C            -1.1947    -0.3795    -1.2188
 C             0.3399    -2.1716     0.2212
 H            -1.5014    -2.9845     0.9592
 C             0.1867    -0.3403    -1.3490
 H            -1.7993     0.3661    -1.7266
 C             0.9609    -1.2458    -0.6304
 H             0.6607     0.3969    -1.9890
 C             2.6740    -2.5012     0.3182
 C             2.4048    -1.4573    -0.5812
 C             3.9706    -2.9028     0.5811
 C             3.4512    -0.8359    -1.2573
 C             5.0367    -2.2806    -0.0885
 H             4.1639    -3.6793     1.3159
 C             4.7505    -1.2671    -1.0192
 H             3.2628    -0.0345    -1.9659
 H             5.5684    -0.8289    -1.5832
 C            -2.9592     2.4428     0.7272
 C            -2.1497     3.3863     0.0764
 C            -2.3581     1.4852     1.5601
 C            -0.7782     3.3212     0.2326
 H            -2.5944     4.1501    -0.5558
 C            -0.9808     1.4144     1.7123
 H            -2.9842     0.7324     2.0274
 C            -0.1859     2.3267     1.0263
 H            -0.5396     0.6152     2.3001
 C             1.5658     3.4871     0.0235
 C             1.2622     2.4250     0.8895
 C             2.8727     3.7614    -0.3377
 C             2.2827     1.6366     1.4088
 C             3.9069     2.9532     0.1602
 H             3.0946     4.5625    -1.0378
 C             3.5920     1.9039     1.0401
 H             2.0624     0.8175     2.0840
 H             4.3951     1.2922     1.4392
 C             1.3798    -3.0545     0.8962
 C             1.1692    -4.5337     0.6093
 C             1.3180    -3.0276     2.4149
 C             1.1362    -5.1618    -0.6247
 C             0.9864    -5.2472     1.7994
 C             1.4771    -1.9461     3.2570
 C             1.0804    -4.3142     2.9233
 C             0.9174    -6.5411    -0.6976
 H             1.2805    -4.5709    -1.5229
 C             0.7674    -6.6216     1.7443
 C             1.4031    -2.1126     4.6483
 H             1.6754    -0.9689     2.8293
 C             0.9915    -4.4970     4.2975
 C             0.7362    -7.2468     0.5040
 H             0.6227    -7.2010     2.6519
 C             1.1526    -3.3985     5.1418
 H             0.8061    -5.4814     4.7184
 H             0.5645    -8.3189     0.4681
 H             1.0865    -3.5587     6.2121
 C             0.2884     4.1883    -0.4194
 C             0.1277     4.3186    -1.9232
 C             0.2402     5.6455     0.0190
 C             0.0661     3.3103    -2.8628
 C             0.0155     5.6670    -2.2964
 C             0.3355     6.1479     1.3059
 C             0.0898     6.4895    -1.0876
 C            -0.1012     3.6166    -4.2214
 H             0.1404     2.2790    -2.5345
 C            -0.1498     5.9901    -3.6376
 C             0.2798     7.5289     1.5194
 H             0.4528     5.4582     2.1349
 C             0.0334     7.8672    -0.8922
 C            -0.2045     4.9653    -4.5823
 H            -0.2408     7.0252    -3.9551
 C             0.1286     8.3661     0.4010
 H            -0.0831     8.5462    -1.7324
 H            -0.3352     5.2333    -5.6248
 H             0.0834     9.4418     0.5462
 C             6.4321    -2.6813     0.1707
 C             6.7646    -4.0150     0.4412
 C             7.4735    -1.7421     0.1594
 C             8.0756    -4.3968     0.6776
 H             5.9865    -4.7727     0.4262
 C             8.7879    -2.1104     0.4040
 H             7.2460    -0.6914     0.0068
 C             9.1047    -3.4484     0.6639
 H             8.3161    -5.4378     0.8678
 H             9.5731    -1.3601     0.4064
 N            10.4344    -3.8419     0.9248
 C            10.6745    -4.7956     1.9397
 C            11.4955    -3.3679     0.1333
 C            10.0242    -4.6799     3.1728
 C            11.5476    -5.8670     1.7236
 C            12.7708    -3.1963     0.6900
 C            11.3035    -3.0727    -1.2221
 C            10.2412    -5.6249     4.1675
 H             9.3474    -3.8477     3.3377
 C            11.7728    -6.7964     2.7317
 H            12.0461    -5.9612     0.7642
 C            13.8286    -2.7643    -0.1004
 H            12.9257    -3.4135     1.7416
 C            12.3641    -2.6221    -1.9973
 H            10.3205    -3.2022    -1.6618
 C            11.1196    -6.6849     3.9565
 H             9.7288    -5.5232     5.1197
 H            12.4534    -7.6232     2.5508
 C            13.6354    -2.4714    -1.4490
 H            14.8107    -2.6441     0.3480
 H            12.1942    -2.4009    -3.0471
 H            11.2927    -7.4174     4.7386
 H            14.4638    -2.1315    -2.0625
 C             5.3072     3.1481    -0.2531
 C             5.8864     4.4126    -0.4082
 C             6.1115     2.0300    -0.5035
 C             7.2228     4.5545    -0.7575
 H             5.2942     5.3005    -0.2040
 C             7.4336     2.1587    -0.8861
 H             5.6692     1.0424    -0.4294
 C             8.0191     3.4262    -0.9953
 H             7.6635     5.5432    -0.8327
 H             8.0292     1.2777    -1.1025
 N             9.3832     3.5403    -1.3133
 C             9.8631     4.5809    -2.1318
 C            10.2671     2.5219    -0.8818
 C             9.0971     5.0704    -3.1965
 C            11.1279     5.1314    -1.8925
 C            11.1634     1.9315    -1.7776
 C            10.2239     2.0744     0.4425
 C             9.5855     6.0990    -3.9924
 H             8.1210     4.6391    -3.3929
 C            11.6137     6.1463    -2.7065
 H            11.7222     4.7542    -1.0665
 C            11.9919     0.8999    -1.3529
 H            11.1939     2.2817    -2.8046
 C            11.0453     1.0312     0.8530
 H             9.5300     2.5398     1.1354
 C            10.8460     6.6418    -3.7575
 H             8.9783     6.4678    -4.8141
 H            12.5970     6.5623    -2.5070
 C            11.9319     0.4350    -0.0415
 H            12.6751     0.4336    -2.0559
 H            10.9970     0.6864     1.8821
 H            11.2259     7.4408    -4.3863
 H            12.5634    -0.3895     0.2723
 C             0.8695    -7.2921    -2.0277
 C             1.9735    -8.3600    -2.0478
 H             1.8528    -9.0836    -1.2364
 H             1.9512    -8.9114    -2.9943
 H             2.9611    -7.8999    -1.9427
 C            -0.5014    -7.9683    -2.1804
 H            -0.5522    -8.5131    -3.1295
[truncated: 116,309 more chars]
